# Supplementary material for: SomInaClust: detection of cancer genes based on somatic mutation patterns of inactivation and clustering
Source: BMC Bioinformatics. 2015 Apr 23;16:125. doi: 10.1186/s12859-015-0555-7 (PMC4410004; doi:10.1186/s12859-015-0555-7)
Supplement: Additional file 2: Table S1. — Overview of all theoretically possible mutations occurring in non-stop codons. Each of 61 non-stop codons can theoretically mutate in 9 different codons (3 possible mutations for each nucleotide), implying a total number of 549 possible mutations. From these 549 mutations, 134 can be classified as silent, 392 as missense and 23 as nonsense. Mutation types are indicated with 0 (absent) or 1 (present). nt1, nt2 and nt3: first, second and third nucleotide of the corresponding codon. [file 12859_2015_555_MOESM2_ESM.xlsx]

## Sheet: Suppl table 1
Before mutation				After mutation				Mutation type
nt1	nt2	nt3	amino acid	nt1	nt2	nt3	amino acid	Silent	Missense	Nonsense
A	A	A	Lys	T	A	A	stop	0	0	1
				C	A	A	Gln	0	1	0
				G	A	A	Glu	0	1	0
				A	T	A	Ile	0	1	0
				A	C	A	Thr	0	1	0
				A	G	A	Arg	0	1	0
				A	A	T	Asn	0	1	0
				A	A	C	Asn	0	1	0
				A	A	G	Lys	1	0	0
A	A	C	Asn	T	A	C	Tyr	0	1	0
				C	A	C	His	0	1	0
				G	A	C	Asp	0	1	0
				A	T	C	Ile	0	1	0
				A	C	C	Thr	0	1	0
				A	G	C	Ser	0	1	0
				A	A	T	Asn	1	0	0
				A	A	A	Lys	0	1	0
				A	A	G	Lys	0	1	0
A	A	G	Lys	T	A	G	stop	0	0	1
				C	A	G	Gln	0	1	0
				G	A	G	Glu	0	1	0
				A	T	G	Met	0	1	0
				A	C	G	Thr	0	1	0
				A	G	G	Arg	0	1	0
				A	A	T	Asn	0	1	0
				A	A	C	Asn	0	1	0
				A	A	A	Lys	1	0	0
A	A	T	Asn	T	A	T	Tyr	0	1	0
				C	A	T	His	0	1	0
				G	A	T	Asp	0	1	0
				A	T	T	Ile	0	1	0
				A	C	T	Thr	0	1	0
				A	G	T	Ser	0	1	0
				A	A	C	Asn	1	0	0
				A	A	A	Lys	0	1	0
				A	A	G	Lys	0	1	0
A	C	A	Thr	T	C	A	Ser	0	1	0
				C	C	A	Pro	0	1	0
				G	C	A	Ala	0	1	0
				A	T	A	Ile	0	1	0
				A	A	A	Lys	0	1	0
				A	G	A	Arg	0	1	0
				A	C	T	Thr	1	0	0
				A	C	C	Thr	1	0	0
				A	C	G	Thr	1	0	0
A	C	C	Thr	T	C	C	Ser	0	1	0
				C	C	C	Pro	0	1	0
				G	C	C	Ala	0	1	0
				A	T	C	Ile	0	1	0
				A	A	C	Asn	0	1	0
				A	G	C	Ser	0	1	0
				A	C	T	Thr	1	0	0
				A	C	A	Thr	1	0	0
				A	C	G	Thr	1	0	0
A	C	G	Thr	T	C	G	Ser	0	1	0
				C	C	G	Pro	0	1	0
				G	C	G	Ala	0	1	0
				A	T	G	Met	0	1	0
				A	A	G	Lys	0	1	0
				A	G	G	Arg	0	1	0
				A	C	T	Thr	1	0	0
				A	C	C	Thr	1	0	0
				A	C	A	Thr	1	0	0
A	C	T	Thr	T	C	T	Ser	0	1	0
				C	C	T	Pro	0	1	0
				G	C	T	Ala	0	1	0
				A	T	T	Ile	0	1	0
				A	A	T	Asn	0	1	0
				A	G	T	Ser	0	1	0
				A	C	C	Thr	1	0	0
				A	C	A	Thr	1	0	0
				A	C	G	Thr	1	0	0
A	G	A	Arg	T	G	A	stop	0	0	1
				C	G	A	Arg	1	0	0
				G	G	A	Gly	0	1	0
				A	T	A	Ile	0	1	0
				A	C	A	Thr	0	1	0
				A	A	A	Lys	0	1	0
				A	G	T	Ser	0	1	0
				A	G	C	Ser	0	1	0
				A	G	G	Arg	1	0	0
A	G	C	Ser	T	G	C	Cys	0	1	0
				C	G	C	Arg	0	1	0
				G	G	C	Gly	0	1	0
				A	T	C	Ile	0	1	0
				A	C	C	Thr	0	1	0
				A	A	C	Asn	0	1	0
				A	G	T	Ser	1	0	0
				A	G	A	Arg	0	1	0
				A	G	G	Arg	0	1	0
A	G	G	Arg	T	G	G	Trp	0	1	0
				C	G	G	Arg	1	0	0
				G	G	G	Gly	0	1	0
				A	T	G	Met	0	1	0
				A	C	G	Thr	0	1	0
				A	A	G	Lys	0	1	0
				A	G	T	Ser	0	1	0
				A	G	C	Ser	0	1	0
				A	G	A	Arg	1	0	0
A	G	T	Ser	T	G	T	Cys	0	1	0
				C	G	T	Arg	0	1	0
				G	G	T	Gly	0	1	0
				A	T	T	Ile	0	1	0
				A	C	T	Thr	0	1	0
				A	A	T	Asn	0	1	0
				A	G	C	Ser	1	0	0
				A	G	A	Arg	0	1	0
				A	G	G	Arg	0	1	0
A	T	A	Ile	T	T	A	Leu	0	1	0
				C	T	A	Leu	0	1	0
				G	T	A	Val	0	1	0
				A	C	A	Thr	0	1	0
				A	A	A	Lys	0	1	0
				A	G	A	Arg	0	1	0
				A	T	T	Ile	1	0	0
				A	T	C	Ile	1	0	0
				A	T	G	Met	0	1	0
A	T	C	Ile	T	T	C	Phe	0	1	0
				C	T	C	Leu	0	1	0
				G	T	C	Val	0	1	0
				A	C	C	Thr	0	1	0
				A	A	C	Asn	0	1	0
				A	G	C	Ser	0	1	0
				A	T	T	Ile	1	0	0
				A	T	A	Ile	1	0	0
				A	T	G	Met	0	1	0
A	T	G	Met	T	T	G	Leu	0	1	0
				C	T	G	Leu	0	1	0
				G	T	G	Val	0	1	0
				A	C	G	Thr	0	1	0
				A	A	G	Lys	0	1	0
				A	G	G	Arg	0	1	0
				A	T	T	Ile	0	1	0
				A	T	C	Ile	0	1	0
				A	T	A	Ile	0	1	0
A	T	T	Ile	T	T	T	Phe	0	1	0
				C	T	T	Leu	0	1	0
				G	T	T	Val	0	1	0
				A	C	T	Thr	0	1	0
				A	A	T	Asn	0	1	0
				A	G	T	Ser	0	1	0
				A	T	C	Ile	1	0	0
				A	T	A	Ile	1	0	0
				A	T	G	Met	0	1	0
C	A	A	Gln	T	A	A	stop	0	0	1
				A	A	A	Lys	0	1	0
				G	A	A	Glu	0	1	0
				C	T	A	Leu	0	1	0
				C	C	A	Pro	0	1	0
				C	G	A	Arg	0	1	0
				C	A	T	His	0	1	0
				C	A	C	His	0	1	0
				C	A	G	Gln	1	0	0
C	A	C	His	T	A	C	Tyr	0	1	0
				A	A	C	Asn	0	1	0
				G	A	C	Asp	0	1	0
				C	T	C	Leu	0	1	0
				C	C	C	Pro	0	1	0
				C	G	C	Arg	0	1	0
				C	A	T	His	1	0	0
				C	A	A	Gln	0	1	0
				C	A	G	Gln	0	1	0
C	A	G	Gln	T	A	G	stop	0	0	1
				A	A	G	Lys	0	1	0
				G	A	G	Glu	0	1	0
				C	T	G	Leu	0	1	0
				C	C	G	Pro	0	1	0
				C	G	G	Arg	0	1	0
				C	A	T	His	0	1	0
				C	A	C	His	0	1	0
				C	A	A	Gln	1	0	0
C	A	T	His	T	A	T	Tyr	0	1	0
				A	A	T	Asn	0	1	0
				G	A	T	Asp	0	1	0
				C	T	T	Leu	0	1	0
				C	C	T	Pro	0	1	0
				C	G	T	Arg	0	1	0
				C	A	C	His	1	0	0
				C	A	A	Gln	0	1	0
				C	A	G	Gln	0	1	0
C	C	A	Pro	T	C	A	Ser	0	1	0
				A	C	A	Thr	0	1	0
				G	C	A	Ala	0	1	0
				C	T	A	Leu	0	1	0
				C	A	A	Gln	0	1	0
				C	G	A	Arg	0	1	0
				C	C	T	Pro	1	0	0
				C	C	C	Pro	1	0	0
				C	C	G	Pro	1	0	0
C	C	C	Pro	T	C	C	Ser	0	1	0
				A	C	C	Thr	0	1	0
				G	C	C	Ala	0	1	0
				C	T	C	Leu	0	1	0
				C	A	C	His	0	1	0
				C	G	C	Arg	0	1	0
				C	C	T	Pro	1	0	0
				C	C	A	Pro	1	0	0
				C	C	G	Pro	1	0	0
C	C	G	Pro	T	C	G	Ser	0	1	0
				A	C	G	Thr	0	1	0
				G	C	G	Ala	0	1	0
				C	T	G	Leu	0	1	0
				C	A	G	Gln	0	1	0
				C	G	G	Arg	0	1	0
				C	C	T	Pro	1	0	0
				C	C	C	Pro	1	0	0
				C	C	A	Pro	1	0	0
C	C	T	Pro	T	C	T	Ser	0	1	0
				A	C	T	Thr	0	1	0
				G	C	T	Ala	0	1	0
				C	T	T	Leu	0	1	0
				C	A	T	His	0	1	0
				C	G	T	Arg	0	1	0
				C	C	C	Pro	1	0	0
				C	C	A	Pro	1	0	0
				C	C	G	Pro	1	0	0
C	G	A	Arg	T	G	A	stop	0	0	1
				A	G	A	Arg	1	0	0
				G	G	A	Gly	0	1	0
				C	T	A	Leu	0	1	0
				C	C	A	Pro	0	1	0
				C	A	A	Gln	0	1	0
				C	G	T	Arg	1	0	0
				C	G	C	Arg	1	0	0
				C	G	G	Arg	1	0	0
C	G	C	Arg	T	G	C	Cys	0	1	0
				A	G	C	Ser	0	1	0
				G	G	C	Gly	0	1	0
				C	T	C	Leu	0	1	0
				C	C	C	Pro	0	1	0
				C	A	C	His	0	1	0
				C	G	T	Arg	1	0	0
				C	G	A	Arg	1	0	0
				C	G	G	Arg	1	0	0
C	G	G	Arg	T	G	G	Trp	0	1	0
				A	G	G	Arg	1	0	0
				G	G	G	Gly	0	1	0
				C	T	G	Leu	0	1	0
				C	C	G	Pro	0	1	0
				C	A	G	Gln	0	1	0
				C	G	T	Arg	1	0	0
				C	G	C	Arg	1	0	0
				C	G	A	Arg	1	0	0
C	G	T	Arg	T	G	T	Cys	0	1	0
				A	G	T	Ser	0	1	0
				G	G	T	Gly	0	1	0
				C	T	T	Leu	0	1	0
				C	C	T	Pro	0	1	0
				C	A	T	His	0	1	0
				C	G	C	Arg	1	0	0
				C	G	A	Arg	1	0	0
				C	G	G	Arg	1	0	0
C	T	A	Leu	T	T	A	Leu	1	0	0
				A	T	A	Ile	0	1	0
				G	T	A	Val	0	1	0
				C	C	A	Pro	0	1	0
				C	A	A	Gln	0	1	0
				C	G	A	Arg	0	1	0
				C	T	T	Leu	1	0	0
				C	T	C	Leu	1	0	0
				C	T	G	Leu	1	0	0
C	T	C	Leu	T	T	C	Phe	0	1	0
				A	T	C	Ile	0	1	0
				G	T	C	Val	0	1	0
				C	C	C	Pro	0	1	0
				C	A	C	His	0	1	0
				C	G	C	Arg	0	1	0
				C	T	T	Leu	1	0	0
				C	T	A	Leu	1	0	0
				C	T	G	Leu	1	0	0
C	T	G	Leu	T	T	G	Leu	1	0	0
				A	T	G	Met	0	1	0
				G	T	G	Val	0	1	0
				C	C	G	Pro	0	1	0
				C	A	G	Gln	0	1	0
				C	G	G	Arg	0	1	0
				C	T	T	Leu	1	0	0
				C	T	C	Leu	1	0	0
				C	T	A	Leu	1	0	0
C	T	T	Leu	T	T	T	Phe	0	1	0
				A	T	T	Ile	0	1	0
				G	T	T	Val	0	1	0
				C	C	T	Pro	0	1	0
				C	A	T	His	0	1	0
				C	G	T	Arg	0	1	0
				C	T	C	Leu	1	0	0
				C	T	A	Leu	1	0	0
				C	T	G	Leu	1	0	0
G	A	A	Glu	T	A	A	stop	0	0	1
				C	A	A	Gln	0	1	0
				A	A	A	Lys	0	1	0
				G	T	A	Val	0	1	0
				G	C	A	Ala	0	1	0
				G	G	A	Gly	0	1	0
				G	A	T	Asp	0	1	0
				G	A	C	Asp	0	1	0
				G	A	G	Glu	1	0	0
G	A	C	Asp	T	A	C	Tyr	0	1	0
				C	A	C	His	0	1	0
				A	A	C	Asn	0	1	0
				G	T	C	Val	0	1	0
				G	C	C	Ala	0	1	0
				G	G	C	Gly	0	1	0
				G	A	T	Asp	1	0	0
				G	A	A	Glu	0	1	0
				G	A	G	Glu	0	1	0
G	A	G	Glu	T	A	G	stop	0	0	1
				C	A	G	Gln	0	1	0
				A	A	G	Lys	0	1	0
				G	T	G	Val	0	1	0
				G	C	G	Ala	0	1	0
				G	G	G	Gly	0	1	0
				G	A	T	Asp	0	1	0
				G	A	C	Asp	0	1	0
				G	A	A	Glu	1	0	0
G	A	T	Asp	T	A	T	Tyr	0	1	0
				C	A	T	His	0	1	0
				A	A	T	Asn	0	1	0
				G	T	T	Val	0	1	0
				G	C	T	Ala	0	1	0
				G	G	T	Gly	0	1	0
				G	A	C	Asp	1	0	0
				G	A	A	Glu	0	1	0
				G	A	G	Glu	0	1	0
G	C	A	Ala	T	C	A	Ser	0	1	0
				C	C	A	Pro	0	1	0
				A	C	A	Thr	0	1	0
				G	T	A	Val	0	1	0
				G	A	A	Glu	0	1	0
				G	G	A	Gly	0	1	0
				G	C	T	Ala	1	0	0
				G	C	C	Ala	1	0	0
				G	C	G	Ala	1	0	0
G	C	C	Ala	T	C	C	Ser	0	1	0
				C	C	C	Pro	0	1	0
				A	C	C	Thr	0	1	0
				G	T	C	Val	0	1	0
				G	A	C	Asp	0	1	0
				G	G	C	Gly	0	1	0
				G	C	T	Ala	1	0	0
				G	C	A	Ala	1	0	0
				G	C	G	Ala	1	0	0
G	C	G	Ala	T	C	G	Ser	0	1	0
				C	C	G	Pro	0	1	0
				A	C	G	Thr	0	1	0
				G	T	G	Val	0	1	0
				G	A	G	Glu	0	1	0
				G	G	G	Gly	0	1	0
				G	C	T	Ala	1	0	0
				G	C	C	Ala	1	0	0
				G	C	A	Ala	1	0	0
G	C	T	Ala	T	C	T	Ser	0	1	0
				C	C	T	Pro	0	1	0
				A	C	T	Thr	0	1	0
				G	T	T	Val	0	1	0
				G	A	T	Asp	0	1	0
				G	G	T	Gly	0	1	0
				G	C	C	Ala	1	0	0
				G	C	A	Ala	1	0	0
				G	C	G	Ala	1	0	0
G	G	A	Gly	T	G	A	stop	0	0	1
				C	G	A	Arg	0	1	0
				A	G	A	Arg	0	1	0
				G	T	A	Val	0	1	0
				G	C	A	Ala	0	1	0
				G	A	A	Glu	0	1	0
				G	G	T	Gly	1	0	0
				G	G	C	Gly	1	0	0
				G	G	G	Gly	1	0	0
G	G	C	Gly	T	G	C	Cys	0	1	0
				C	G	C	Arg	0	1	0
				A	G	C	Ser	0	1	0
				G	T	C	Val	0	1	0
				G	C	C	Ala	0	1	0
				G	A	C	Asp	0	1	0
				G	G	T	Gly	1	0	0
				G	G	A	Gly	1	0	0
				G	G	G	Gly	1	0	0
G	G	G	Gly	T	G	G	Trp	0	1	0
				C	G	G	Arg	0	1	0
				A	G	G	Arg	0	1	0
				G	T	G	Val	0	1	0
				G	C	G	Ala	0	1	0
				G	A	G	Glu	0	1	0
				G	G	T	Gly	1	0	0
				G	G	C	Gly	1	0	0
				G	G	A	Gly	1	0	0
G	G	T	Gly	T	G	T	Cys	0	1	0
				C	G	T	Arg	0	1	0
				A	G	T	Ser	0	1	0
				G	T	T	Val	0	1	0
				G	C	T	Ala	0	1	0
				G	A	T	Asp	0	1	0
				G	G	C	Gly	1	0	0
				G	G	A	Gly	1	0	0
				G	G	G	Gly	1	0	0
G	T	A	Val	T	T	A	Leu	0	1	0
				C	T	A	Leu	0	1	0
				A	T	A	Ile	0	1	0
				G	C	A	Ala	0	1	0
				G	A	A	Glu	0	1	0
				G	G	A	Gly	0	1	0
				G	T	T	Val	1	0	0
				G	T	C	Val	1	0	0
				G	T	G	Val	1	0	0
G	T	C	Val	T	T	C	Phe	0	1	0
				C	T	C	Leu	0	1	0
				A	T	C	Ile	0	1	0
				G	C	C	Ala	0	1	0
				G	A	C	Asp	0	1	0
				G	G	C	Gly	0	1	0
				G	T	T	Val	1	0	0
				G	T	A	Val	1	0	0
				G	T	G	Val	1	0	0
G	T	G	Val	T	T	G	Leu	0	1	0
				C	T	G	Leu	0	1	0
				A	T	G	Met	0	1	0
				G	C	G	Ala	0	1	0
				G	A	G	Glu	0	1	0
				G	G	G	Gly	0	1	0
				G	T	T	Val	1	0	0
				G	T	C	Val	1	0	0
				G	T	A	Val	1	0	0
G	T	T	Val	T	T	T	Phe	0	1	0
				C	T	T	Leu	0	1	0
				A	T	T	Ile	0	1	0
				G	C	T	Ala	0	1	0
				G	A	T	Asp	0	1	0
				G	G	T	Gly	0	1	0
				G	T	C	Val	1	0	0
				G	T	A	Val	1	0	0
				G	T	G	Val	1	0	0
T	A	C	Tyr	C	A	C	His	0	1	0
				A	A	C	Asn	0	1	0
				G	A	C	Asp	0	1	0
				T	T	C	Phe	0	1	0
				T	C	C	Ser	0	1	0
				T	G	C	Cys	0	1	0
				T	A	T	Tyr	1	0	0
				T	A	A	stop	0	0	1
				T	A	G	stop	0	0	1
T	A	T	Tyr	C	A	T	His	0	1	0
				A	A	T	Asn	0	1	0
				G	A	T	Asp	0	1	0
				T	T	T	Phe	0	1	0
				T	C	T	Ser	0	1	0
				T	G	T	Cys	0	1	0
				T	A	C	Tyr	1	0	0
				T	A	A	stop	0	0	1
				T	A	G	stop	0	0	1
T	C	A	Ser	C	C	A	Pro	0	1	0
				A	C	A	Thr	0	1	0
				G	C	A	Ala	0	1	0
				T	T	A	Leu	0	1	0
				T	A	A	stop	0	0	1
				T	G	A	stop	0	0	1
				T	C	T	Ser	1	0	0
				T	C	C	Ser	1	0	0
				T	C	G	Ser	1	0	0
T	C	C	Ser	C	C	C	Pro	0	1	0
				A	C	C	Thr	0	1	0
				G	C	C	Ala	0	1	0
				T	T	C	Phe	0	1	0
				T	A	C	Tyr	0	1	0
				T	G	C	Cys	0	1	0
				T	C	T	Ser	1	0	0
				T	C	A	Ser	1	0	0
				T	C	G	Ser	1	0	0
T	C	G	Ser	C	C	G	Pro	0	1	0
				A	C	G	Thr	0	1	0
				G	C	G	Ala	0	1	0
				T	T	G	Leu	0	1	0
				T	A	G	stop	0	0	1
				T	G	G	Trp	0	1	0
				T	C	T	Ser	1	0	0
				T	C	C	Ser	1	0	0
				T	C	A	Ser	1	0	0
T	C	T	Ser	C	C	T	Pro	0	1	0
				A	C	T	Thr	0	1	0
				G	C	T	Ala	0	1	0
				T	T	T	Phe	0	1	0
				T	A	T	Tyr	0	1	0
				T	G	T	Cys	0	1	0
				T	C	C	Ser	1	0	0
				T	C	A	Ser	1	0	0
				T	C	G	Ser	1	0	0
T	G	C	Cys	C	G	C	Arg	0	1	0
				A	G	C	Ser	0	1	0
				G	G	C	Gly	0	1	0
				T	T	C	Phe	0	1	0
				T	C	C	Ser	0	1	0
				T	A	C	Tyr	0	1	0
				T	G	T	Cys	1	0	0
				T	G	A	stop	0	0	1
				T	G	G	Trp	0	1	0
T	G	G	Trp	C	G	G	Arg	0	1	0
				A	G	G	Arg	0	1	0
				G	G	G	Gly	0	1	0
				T	T	G	Leu	0	1	0
				T	C	G	Ser	0	1	0
				T	A	G	stop	0	0	1
				T	G	T	Cys	0	1	0
				T	G	C	Cys	0	1	0
				T	G	A	stop	0	0	1
T	G	T	Cys	C	G	T	Arg	0	1	0
				A	G	T	Ser	0	1	0
				G	G	T	Gly	0	1	0
				T	T	T	Phe	0	1	0
				T	C	T	Ser	0	1	0
				T	A	T	Tyr	0	1	0
				T	G	C	Cys	1	0	0
				T	G	A	stop	0	0	1
				T	G	G	Trp	0	1	0
T	T	A	Leu	C	T	A	Leu	1	0	0
				A	T	A	Ile	0	1	0
				G	T	A	Val	0	1	0
				T	C	A	Ser	0	1	0
				T	A	A	stop	0	0	1
				T	G	A	stop	0	0	1
				T	T	T	Phe	0	1	0
				T	T	C	Phe	0	1	0
				T	T	G	Leu	1	0	0
T	T	C	Phe	C	T	C	Leu	0	1	0
				A	T	C	Ile	0	1	0
				G	T	C	Val	0	1	0
				T	C	C	Ser	0	1	0
				T	A	C	Tyr	0	1	0
				T	G	C	Cys	0	1	0
				T	T	T	Phe	1	0	0
				T	T	A	Leu	0	1	0
				T	T	G	Leu	0	1	0
T	T	G	Leu	C	T	G	Leu	1	0	0
				A	T	G	Met	0	1	0
				G	T	G	Val	0	1	0
				T	C	G	Ser	0	1	0
				T	A	G	stop	0	0	1
				T	G	G	Trp	0	1	0
				T	T	T	Phe	0	1	0
				T	T	C	Phe	0	1	0
				T	T	A	Leu	1	0	0
T	T	T	Phe	C	T	T	Leu	0	1	0
				A	T	T	Ile	0	1	0
				G	T	T	Val	0	1	0
				T	C	T	Ser	0	1	0
				T	A	T	Tyr	0	1	0
				T	G	T	Cys	0	1	0
				T	T	C	Phe	1	0	0
				T	T	A	Leu	0	1	0
				T	T	G	Leu	0	1	0
							Total	134	392	23
								549
