# Supplementary material for: SomInaClust: detection of cancer genes based on somatic mutation patterns of inactivation and clustering
Source: BMC Bioinformatics. 2015 Apr 23;16:125. doi: 10.1186/s12859-015-0555-7 (PMC4410004; doi:10.1186/s12859-015-0555-7)
Supplement: Additional file 3: Table S2. — Overview of genes and their identified mutational hot spots in the COSMIC v71 database. The first tab shows the genes that contain at least 1 identified mutational hot spot. Genes are ranked according to their number of detected hot spots. Columns represent gene names, number of detected hot spots, size of the smallest mutation cluster and number of mutations respectively. The second tab shows the CDS and amino acid positions of all the identified mutational hot spots. [file 12859_2015_555_MOESM3_ESM.xlsx]

## Sheet: Genes
Gene	Number of hot spots	Size of smallest cluster	Number of mutations
TP53	113	46	33748
PIK3CA	38	15	9736
KIT	25	12	6425
NFE2L2	21	4	291
PIK3R1	21	7	998
VHL	19	12	2259
CTNNB1	18	12	5028
EGFR	18	21	22620
CEBPA	16	6	866
FBXW7	15	11	2260
FRG1B	15	9	565
SF3B1	15	6	1195
PDE1A	14	10	545
PTPN11	14	6	692
TSHR	14	7	558
GOLGA8B	13	3	79
TET2	12	5	1934
ATM	11	11	2036
C20orf80	11	10	378
ABL1	10	8	1893
CDKN2A	10	16	1951
DNMT3A	10	7	1763
FGFR3	10	15	3593
CBL	9	6	442
MCMDC2	9	7	306
MED12	9	9	1236
ATG4A	8	4	108
ERBB2	8	8	530
FGFR2	8	11	1185
NOTCH1	8	11	2238
RUNX1	8	6	656
TTN	8	32	32339
BRAF	7	40	40408
GNAS	7	9	1376
HRAS	7	25	1529
KRAS	7	139	32813
KRTAP4-5	7	6	100
NRAS	7	126	4186
PTEN	7	13	3293
RAPGEF6	7	9	575
SPOP	7	5	131
UTY	7	5	133
VNN3	7	4	60
C16orf3	6	4	53
ERICH6B	6	5	167
EZH2	6	7	913
KIF2A	6	5	128
MUC4	6	24	4253
NPIPB15	6	6	145
PDGFRA	6	9	1220
PPP2R1A	6	8	242
SZRD1	6	3	31
TPTE	6	11	921
UBBP4	6	7	276
ZNF721	6	6	314
CSNK1E	5	6	206
FBXW7_NM_018315_2	5	10	490
IDH2	5	12	1503
NBPF12	5	5	102
PERM1	5	2	18
RP11-419C5.2	5	5	70
SMAD4	5	9	810
WI2-3658N16.1	5	2	10
ALK	4	12	695
AP1S2	4	4	28
ASAH1	4	6	131
C12orf55	4	2	17
CCND1	4	10	165
CHD4	4	11	934
DMD	4	17	3121
DPCR1	4	5	178
ERBB3	4	10	573
FCRLA	4	7	205
FLT3	4	20	14026
GRIA3	4	12	654
GSG1	4	6	141
KIAA0895	4	6	143
KRTAP4-3	4	8	113
MAPK9	4	8	217
MAX	4	7	123
MCF2	4	12	711
MEF2A	4	8	235
MET	4	10	509
METTL7B	4	4	71
NUP98	4	5	358
POT1	4	7	280
PPM1B	4	5	164
PPP6C	4	8	186
RET	4	9	1132
RP11-82O18.1	4	5	96
RUNX1T1	4	12	891
SLC4A10	4	9	599
SPANXA2	4	3	27
TMPRSS13	4	14	314
TRMT44	4	6	135
U2AF1	4	7	412
ZNF844	4	8	129
ZNF91	4	9	517
AC005392.1	3	2	8
AGAP10	3	6	88
AK9	3	10	445
ANKRD62	3	4	36
ATP5J	3	5	40
B2M	3	6	122
BAZ2A	3	10	449
CASP5	3	6	275
CASP8	3	8	491
CBWD5	3	2	10
CCDC88A	3	7	476
COL21A1	3	12	525
CPSF6	3	7	186
CTAGE9	3	3	98
DDX3X	3	6	203
ENSG00000203815	3	3	11
ENSG00000257028	3	2	8
FAM86B2	3	8	77
GFY	3	2	10
GOLGA8R	3	4	32
JAK2	3	40	39331
JAK3	3	12	488
KIF3A	3	5	179
KNSTRN	3	7	102
MAP2K1	3	7	186
MPL	3	10	823
MTOR	3	8	494
MYD88	3	10	1358
NFXL1	3	4	130
PBK	3	4	49
PDE4D	3	12	566
PRRX1	3	6	114
PSMG4	3	4	33
RAC1	3	5	186
RGPD3	3	13	574
RNF217	3	6	129
RPSAP58	3	5	106
RTN3	3	7	183
SETBP1	3	9	695
SETD2	3	8	953
SGIP1	3	8	457
SMARCA4	3	14	852
SMO	3	6	213
STAT3	3	13	339
STK11	3	10	404
SUCO	3	7	315
TAF1	3	8	666
THAP3	3	4	57
TPTE2	3	10	403
TRAF7	3	5	184
VPS13A	3	10	1125
ZNF419	3	7	207
ZNF878	3	15	272
ZNF98	3	9	374
AADACL2	2	6	194
ACSL3	2	12	159
ADAM29	2	17	389
AGFG1	2	5	119
AMPD1	2	8	371
APOBEC3H	2	5	65
ARL8B	2	3	24
ARMCX4	2	2	8
ATXN1	2	12	245
AVL9	2	7	125
BCORP1	2	2	7
BEX1	2	4	53
BEX5	2	3	24
BOLL	2	7	104
C15orf56	2	4	19
C17orf82	2	6	46
C1orf110	2	4	42
C2CD4B	2	2	9
C6orf165	2	7	208
CACNB2	2	13	504
CAPS2	2	6	147
CCDC15	2	8	233
CCDC66	2	12	240
CCL4L1	2	3	11
CD79B	2	16	144
CEP112	2	7	278
CEP128	2	6	236
CMAHP	2	3	9
CREBBP	2	13	717
CT47A2	2	2	6
CUL4B	2	8	267
CYLC1	2	8	454
DACH2	2	11	373
DDX4	2	9	321
DNAJB5	2	6	102
DSC2	2	11	347
DST	2	12	2133
EFHB	2	7	286
ENSG00000183397	2	3	10
ENSG00000215019	2	2	6
ENSG00000267857	2	3	12
ENSG00000268404	2	4	7
ENSG00000269446	2	2	6
EP300	2	7	462
ERCC2	2	13	193
ERVMER34-1	2	5	44
EYS	2	8	734
FAM122C	2	6	55
FAM153C	2	4	32
FAM221B	2	9	116
FAM227A	2	5	32
FAM27E1	2	5	18
FBXW10	2	10	222
FEZ2	2	4	42
G3BP2	2	4	74
GABPB1	2	6	68
GCSAML	2	6	93
GNA11	2	9	334
GNAQ	2	11	466
GOLGA6L2	2	16	697
GOLGA8A	2	9	76
GPATCH2L	2	6	150
GSTM2	2	6	66
H3F3A	2	23	314
HIF1A	2	12	153
HIST1H3B	2	6	80
HNF1A	2	9	404
IDH1	2	896	7742
IFI27	2	13	45
IPP	2	5	92
JAK1	2	7	267
JMJD1C	2	9	569
K0087_HUMAN	2	2	7
KCNJ5	2	185	626
KRT17P1	2	5	18
LDHA	2	10	171
LINC00587	2	3	9
LUC7L2	2	6	114
LY6G6E	2	3	8
MADCAM1	2	7	76
MAP2K4	2	6	180
MAP3K1	2	7	499
MBD3L3	2	4	20
MBLAC1	2	3	27
MEAF6	2	5	39
METTL15	2	7	92
MIR1199	2	2	4
MSRB3	2	7	123
MUC7	2	9	166
MUM1L1	2	7	325
MYO9A	2	7	417
NEK5	2	7	287
O00434_HUMAN	2	3	13
OXCT2	2	5	38
PAX5	2	8	158
PCDH11Y	2	10	315
PHLDB2	2	10	746
PPP1R9A	2	8	448
PRSS48	2	5	138
PSIP1	2	7	143
PTPLA	2	15	78
PYY	2	3	23
Q5TFB2_HUMAN	2	2	7
Q8N997_HUMAN	2	2	7
RFX3	2	7	227
RGS22	2	8	535
RGS7	2	15	522
RHOA	2	6	80
RIMBP3C	2	3	34
RNF222	2	5	16
RPS6KA5	2	6	179
RRM2B	2	5	50
SACS	2	11	1450
SCN7A	2	9	702
SCRN3	2	5	106
SETDB1	2	8	402
SH3YL1	2	6	98
SMAD3	2	7	182
SPHK1	2	11	70
SRSF2	2	27	578
SRSF5	2	6	81
STRN3	2	6	158
TAOK3	2	7	230
TCHH	2	11	504
TCP10	2	5	71
TMA16	2	3	37
TUSC3	2	8	204
TXNRD1	2	6	168
VEGFB	2	7	41
VPS13C	2	8	758
ZBED5	2	5	70
ZFP69B	2	7	114
ZMYM2	2	10	408
ZNF117	2	6	84
ZNF479	2	7	278
ZNF620	2	4	51
ZNF649	2	6	103
ZNF706	2	12	58
ZNF776	2	7	247
ZNF841	2	9	273
ZNF860	2	10	158
ABCA5	1	6	245
ABCB1	1	7	403
ABI3BP	1	18	486
AC022498.1	1	2	2
AC022601.1	1	11	126
AC073343.1	1	8	51
AC127391_4	1	5	18
ACRV1	1	6	40
ACVR1B	1	6	225
ADAM23	1	10	409
ADAMTS20	1	13	1178
ADH6	1	7	143
ADM2	1	9	28
AGK	1	6	80
AGR3	1	8	36
AHCTF1P	1	2	2
AHCYL2	1	8	163
AKAP9	1	12	1122
AKR1C4	1	7	87
AKT1	1	283	513
ALPK2	1	19	781
AMOT	1	13	350
ANKRD30BL	1	16	94
ANKRD31	1	8	117
ANKRD36BP1	1	4	8
ANKRD40	1	8	63
APLF	1	8	87
AREG	1	4	19
ARHGEF38	1	10	90
ARHGEF39	1	7	51
ARL17B	1	4	6
ARL6IP4	1	5	29
ARRDC1-AS1	1	4	16
ART5	1	12	72
ASCC3	1	7	309
ASPDH	1	19	51
ATG5	1	6	36
ATP5L2	1	4	14
ATRX	1	8	1198
BBS5	1	5	38
BEND5	1	23	140
BIRC8	1	5	78
BMPR1A	1	17	160
BNIPL	1	5	83
BRCA2	1	13	1122
BRD8	1	8	273
BSPH1	1	5	12
BTBD19	1	4	22
BTN2A3P	1	14	59
BUB3	1	4	57
BZW1	1	5	77
C10orf40	1	2	5
C10orf95	1	6	15
C11orf40	1	5	47
C11orf68	1	5	30
C11orf89	1	3	17
C12orf28	1	4	5
C12orf45	1	4	23
C14orf119	1	2	9
C16orf95	1	6	8
C17orf105	1	2	7
C17orf50	1	2	5
C17orf58	1	4	21
C17orf91	1	2	3
C17orf96	1	5	18
C19orf26	1	16	77
C19orf33	1	7	26
C19orf71	1	4	20
C1orf122	1	3	10
C1orf229	1	3	8
C20orf166	1	7	28
C21orf119	1	4	8
C21orf58	1	9	38
C3orf35	1	6	40
C3orf79	1	3	15
C4orf32	1	4	15
C6orf62	1	3	33
C7orf13	1	3	6
C8orf59	1	6	16
C9orf57	1	6	32
C9orf84	1	11	362
CA5BP1	1	2	3
CAGE1	1	13	277
CALD1	1	6	210
CASC10	1	3	16
CBFB	1	4	74
CCDC177	1	2	2
CCDC47	1	5	57
CCDC81	1	8	151
CCDC85A	1	9	123
CCDC9	1	12	83
CCNB3	1	13	474
CCNYL1	1	4	33
CELF2-AS1	1	2	7
CENPH	1	15	39
CENPN	1	16	118
CENPV	1	4	21
CEP41	1	3	45
CHMP1B	1	4	32
CLDN24	1	2	5
CLDND1	1	9	85
CLEC7A	1	6	83
CLK4	1	16	133
CLSPN	1	15	316
CNBD1	1	20	330
CNDP1	1	32	144
CNIH4	1	4	25
CNTNAP3B	1	13	98
COA7	1	5	26
COL5A2	1	9	333
COQ10A	1	30	71
COX6C	1	5	31
CRABP2	1	4	21
CREG2	1	6	28
CRIPT	1	3	13
CRISPLD1	1	7	124
CSAG4	1	7	20
CSDE1	1	9	231
CSMD3	1	32	3424
CSNK1A1	1	8	105
CSNK2A1	1	3	55
CST5	1	5	39
CSTB	1	2	5
CSTF3	1	5	86
CT45A5	1	5	38
CTD-2215E18.1	1	2	3
CU041_HUMAN	1	2	3
CU085_HUMAN	1	2	2
CXCL8	1	4	22
CXorf24	1	2	2
CXorf28	1	2	3
CXorf67	1	7	71
DCP1B	1	19	105
DCT	1	13	254
DCTN2	1	32	134
DCUN1D4	1	6	57
DDHD1	1	107	298
DDX17	1	7	165
DDX23	1	10	125
DDX5	1	6	164
DEFB105B	1	3	7
DEFB107B	1	2	3
DEFB114	1	5	24
DEFB130	1	2	2
DEFB132	1	5	21
DFFA	1	4	57
DLD	1	6	112
DNAJC24	1	8	31
DPP7	1	7	53
DQX1	1	7	167
DTD2	1	6	23
DTNA	1	20	527
EBPL	1	14	60
EIF2AK3	1	6	259
EIF3D	1	19	74
EIF5A	1	6	56
ELTD1	1	8	252
ENSA	1	9	48
ENSG00000101152	1	2	4
ENSG00000103472	1	29	48
ENSG00000125822	1	2	3
ENSG00000139239	1	5	18
ENSG00000145965	1	2	2
ENSG00000172070	1	2	5
ENSG00000180518	1	2	3
ENSG00000181437	1	2	2
ENSG00000184040	1	2	4
ENSG00000185467	1	2	3
ENSG00000185641	1	2	2
ENSG00000187812	1	13	57
ENSG00000188023	1	3	5
ENSG00000188447	1	3	8
ENSG00000188890	1	2	3
ENSG00000189093	1	2	4
ENSG00000196306	1	14	77
ENSG00000198544	1	2	2
ENSG00000214397	1	2	4
ENSG00000215033	1	2	4
ENSG00000215298	1	2	3
ENSG00000223474	1	5	6
ENSG00000224867	1	2	4
ENSG00000225996	1	2	3
ENSG00000227706	1	2	2
ENSG00000232850	1	3	6
ENSG00000268241	1	6	11
ENSG00000268936	1	2	9
ENSG00000269011	1	2	7
ENSG00000269832	1	2	2
ESCO1	1	5	116
ETNK2	1	29	81
EVI2B	1	4	49
EYA4	1	13	352
F2RL2	1	15	78
F2RL3	1	9	45
FAM110D	1	4	7
FAM133B	1	4	27
FAM173B	1	5	41
FAM174B	1	10	22
FAM185A	1	6	34
FAM25G	1	2	3
FAM47E	1	7	45
FAM74A1	1	2	2
FAM91A1	1	7	124
FBXO45	1	4	23
FBXO47	1	3	49
FDXR	1	10	147
FLJ16360	1	10	118
FLJ22184	1	4	28
FOPNL	1	9	36
FOXD4L2	1	4	32
FOXL2	1	417	451
G6PC2	1	5	65
GABARAPL1	1	4	16
GABARAPL3	1	3	9
GADL1	1	7	155
GAGE2A	1	21	99
GAMT	1	8	54
GDAP2	1	11	78
GEN1	1	6	109
GK2	1	8	179
GLTPD2	1	15	43
GNRHR2	1	2	2
GOLGA8H	1	9	25
GOLGA8N	1	2	6
GOLGA8Q	1	2	6
GPAT2	1	15	81
GPX1	1	10	31
GPX5	1	9	77
GRIK1-AS2	1	2	3
GRP	1	13	41
GUSL1_HUMAN	1	4	9
HAUS1	1	3	34
HDX	1	5	162
HHIP	1	6	201
HMGA2	1	4	30
HOMEZ	1	19	150
HRCT1	1	5	26
HRSP12	1	5	19
HSD17B1	1	15	51
IAPP	1	5	23
ID3	1	4	35
IL36B	1	11	171
IL6ST	1	7	125
IQCF5	1	3	13
IQCF6	1	2	4
IRAK4	1	8	105
KATNBL1	1	4	30
KBTBD6	1	10	129
KCNE1L	1	6	21
KCTD18	1	8	74
KDELR1	1	9	37
KEAP1	1	6	243
KIAA0040	1	5	15
KIAA0907	1	10	89
KIAA1324L	1	9	369
KIAA1377	1	7	197
KIF16B	1	10	480
KIF5B	1	6	140
KIF6	1	27	453
KISS1	1	8	20
KLF1	1	9	35
KLF4	1	63	132
KLF5	1	6	83
KLHL5	1	12	171
KLK2	1	16	90
KMT2C	1	15	2312
KRTAP1-5	1	19	60
KRTAP10-1	1	8	83
KRTAP20-1	1	3	23
KRTAP4-1	1	51	81
KRTAP4-2	1	50	147
KRTAP4-7	1	13	101
KRTAP4-9	1	19	188
KRTAP5-2	1	22	60
L2HGDH	1	10	69
LACRT	1	4	43
LCE1F	1	11	74
LCE2D	1	4	39
LCE4A	1	18	50
LEF1	1	6	137
LENG9	1	15	103
LEO1	1	5	68
LIFR	1	10	509
LINC00684	1	2	2
LINC00862	1	2	3
LINC00910	1	2	4
LINC01405	1	2	4
LIPI	1	9	158
LOC158572	1	2	2
LOC284023	1	2	3
LOC286411	1	2	3
LOC439951	1	2	2
LOC731796	1	2	3
LRCH2	1	9	211
LRRC24	1	9	32
LRRD1	1	7	72
LRRK2	1	20	1104
LSR	1	13	101
LTK	1	9	177
LUC7L	1	6	74
LUC7L3	1	4	60
LUM	1	9	106
LURAP1L	1	15	58
M6PR	1	10	29
MAGEB2	1	20	195
MAGI1	1	25	774
MAGOH	1	5	23
MAN1A1	1	9	141
MANSC4	1	4	25
MAP1LC3B	1	6	16
MAP3K4	1	14	507
MARK2	1	9	217
MBD3L2	1	6	8
MBNL2	1	15	127
MBOAT2	1	7	55
MCCC2	1	10	71
MCM8	1	9	234
MCOLN3	1	9	139
MDS2	1	2	5
MED13	1	17	289
METTL10	1	6	28
METTL14	1	8	58
METTL21A	1	5	40
METTL2A	1	8	62
MITD1	1	4	22
MNS1	1	4	51
MORC4	1	7	215
MPP4	1	6	188
MT-ND3	1	3	7
MTDH	1	7	86
MTHFR	1	9	148
MTX1	1	16	41
MTX3	1	6	53
MYCL2	1	2	5
MYOM1	1	32	302
MZB1	1	4	18
NACA3P	1	3	4
NANOS1	1	2	5
NAP1L1	1	4	52
NBPF11	1	4	39
NBPF19	1	9	134
NBR2	1	4	10
NCRNA00188	1	7	21
NEURL3	1	2	5
NEXN	1	5	156
NFATC3	1	9	268
NFIA	1	10	203
NFU1	1	3	26
NGLY1	1	7	117
NIPBL	1	23	779
NKX1-1	1	4	10
NKX3-1	1	4	38
NOTCH2	1	17	544
NPIPA1	1	7	34
NPM1	1	8	2794
NPW	1	4	19
NR2F2	1	5	81
NRG3	1	10	452
NSUN7	1	6	144
NUTM2A	1	8	78
NUTM2D	1	8	68
NXPE1	1	6	131
O95431_HUMAN	1	3	7
OCLM	1	2	3
OPRD1	1	26	83
OR2M3	1	8	191
OR2T29	1	5	27
ORAI1	1	47	81
OXSM	1	5	81
PABPC4	1	6	116
PAM	1	8	285
PAPPA-AS1	1	4	6
PARG	1	22	77
PBRM1	1	10	1557
PCBP1	1	11	52
PCCA	1	7	91
PCDH12	1	21	211
PCLO	1	28	4223
PCYT1B	1	7	159
PDCD5	1	4	20
PDE6D	1	4	16
PET100	1	2	2
PET117	1	2	2
PGM5	1	26	143
PIAS2	1	8	147
PIFO	1	3	30
PIGY	1	4	10
PIP4K2A	1	12	105
PKN2	1	6	180
POLE	1	31	659
POLE4	1	3	4
POLR2J3	1	2	4
POLR3B	1	12	190
POTED	1	6	109
PPP1R12B	1	7	180
PPP1R42	1	4	55
PQLC2L	1	5	28
PRAMEF8	1	2	4
PRB1	1	5	71
PRB3	1	12	188
PRB4	1	7	127
PRH2	1	7	22
PRKCI	1	8	115
PRMT8	1	21	180
PRNT	1	6	30
PRR34	1	7	10
PTH2	1	13	26
PTPN20C	1	12	35
PTPRD	1	29	2503
PVRIG	1	7	40
PYHIN1	1	14	347
Q5T909_HUMAN	1	2	3
Q6GMT2_HUMAN	1	2	6
Q8N9K3_HUMAN	1	2	2
Q8NH46_HUMAN	1	5	9
Q8WYW5_HUMAN	1	2	2
Q96RY6_HUMAN	1	2	2
Q9BVW6_HUMAN	1	2	3
Q9GZQ9_HUMAN	1	2	3
Q9H521_HUMAN	1	2	5
Q9NQ39_HUMAN	1	2	3
Q9NW32_HUMAN	1	2	2
RAD21L1	1	8	94
RAF1	1	18	178
RALY	1	15	72
RBM11	1	6	68
RBP1	1	18	93
REST	1	9	176
RFK	1	3	19
RFPL3	1	17	155
RFX8	1	5	38
RGPD8	1	67	171
RHEB	1	6	36
RHPN2	1	14	213
RIC8A	1	14	71
RIMS2	1	40	2345
RINL	1	7	69
RNF103	1	8	97
RNF175	1	10	89
RNF180	1	11	143
RNF223	1	2	4
RNMT	1	4	62
RP1	1	12	867
RP1-19N1_1	1	3	6
RP11-268F1.2	1	4	14
RP11-389E17.1	1	4	42
RP11-671M22.1	1	21	52
RPGR	1	10	274
RPL14	1	12	36
RPL37	1	9	22
RPS10	1	5	18
RPS11	1	9	27
RPS27	1	4	11
RPS29	1	3	9
RPTN	1	14	249
RRAD	1	7	52
RSBN1L	1	22	114
RYBP	1	8	29
S100A7	1	5	34
SAAL1	1	7	48
SBK2	1	39	138
SCAI	1	11	107
SCO2	1	9	56
SCYL3	1	11	197
SDCBP2	1	10	138
SEPT7L	1	4	6
2009-09-01	1	10	223
SERF1B	1	2	3
SET	1	6	71
SF1	1	13	188
SHISA7	1	4	21
SIGLEC16	1	7	42
SKA2	1	9	49
SLC17A3	1	9	166
SLC35E2B	1	6	32
SLC39A7	1	6	60
SLC6A15	1	7	210
SLFN12L	1	19	265
SLK	1	11	162
SMARCB1	1	12	486
SMCO3	1	5	26
SNORA11E	1	6	21
SNX13	1	22	146
SOS1	1	9	178
SOS2	1	9	305
SOWAHA	1	10	37
SPCS1	1	6	36
SPDYE1	1	10	52
SPINT3	1	4	16
SRGN	1	4	20
ST18	1	12	324
STAG1	1	10	196
STARD3NL	1	8	47
STK19	1	13	55
STXBP6	1	7	44
SUMF1	1	11	69
SYCE1L	1	10	24
SYNE1	1	36	6203
TAF2	1	8	303
TBC1D26	1	7	57
TBC1D30	1	4	26
TBK1	1	20	203
TCAIM	1	5	68
TCEB1	1	7	21
TCF12	1	13	339
TDP2	1	7	95
THAP2	1	10	34
THAP5	1	6	81
THAP8	1	7	34
THSD7B	1	14	1120
TMED7	1	3	20
TMEM185B	1	2	4
TMEM212	1	4	24
TMEM238	1	2	3
TOPAZ1	1	9	220
TP53INP2	1	4	15
TPRKB	1	9	34
TRAPPC5	1	14	36
TRAT1	1	6	91
TRIM48	1	34	233
TRIM49C	1	16	126
TRIM63	1	7	59
TSEN15	1	9	40
TSPYL1	1	5	45
TTC22	1	7	81
TTK	1	10	267
TTLL11	1	26	151
TXLNGY	1	2	6
TYMSOS	1	6	12
UBE2U	1	4	44
UBE4A	1	14	145
UNC119	1	4	35
UNC13B	1	8	299
UPF3B	1	6	101
UPK3BL	1	5	16
UQCC3	1	6	18
USP17L10	1	3	14
USP3	1	11	67
VPS29	1	5	29
VSIG7	1	4	13
VSTM5	1	5	18
VWA3A	1	19	269
WASH3P	1	61	125
WDR66	1	15	209
WT1	1	18	670
XPO1	1	21	165
YIPF4	1	5	35
YWHAEP7	1	11	20
ZCCHC17	1	4	45
ZMAT3	1	5	58
ZMYM5	1	6	118
ZNF112	1	17	293
ZNF185	1	7	123
ZNF208	1	25	1494
ZNF280B	1	10	91
ZNF502	1	5	88
ZNF559	1	6	106
ZNF564	1	10	209
ZNF573	1	7	142
ZNF583	1	6	120
ZNF605	1	15	59
ZNF611	1	4	119
ZNF667-AS1	1	2	4
ZNF678	1	11	193
ZNF705B	1	9	38
ZNF711	1	8	333
ZNF716	1	9	324
ZNF732	1	11	162
ZNF75A	1	4	56
ZNF780A	1	17	235
ZNF787	1	7	46
ZNF799	1	27	196
ZNF836	1	11	270
ZXDB	1	8	93

## Sheet: Mutation positions
Gene	CDS_Position	AA_Position
AADACL2	422	141
AADACL2	524	175
ABCA5	4427	1476
ABCB1	1399	467
ABI3BP	2414	805
ABL1	749	250
ABL1	756	252
ABL1	757	253
ABL1	763	255
ABL1	764	255
ABL1	944	315
ABL1	951	317
ABL1	1052	351
ABL1	1075	359
ABL1	1187	396
AC005392.1	301	101
AC005392.1	236	79
AC005392.1	47	16
AC022498.1	88	30
AC022601.1	763	255
AC073343.1	893	298
AC127391_4	755	252
ACRV1	770	257
ACSL3	562	188
ACSL3	2041	681
ACVR1B	1206	402
ADAM23	1139	380
ADAM29	2237	746
ADAM29	2396	799
ADAMTS20	2105	702
ADH6	112	38
ADM2	264	88
AGAP10	877	293
AGAP10	683	228
AGAP10	668	223
AGFG1	1090	364
AGFG1	1568	523
AGK	26	9
AGR3	428	143
AHCTF1P	1288	430
AHCYL2	1442	481
AK9	883	295
AK9	713	238
AK9	173	58
AKAP9	9902	3301
AKR1C4	446	149
AKT1	49	17
ALK	3824	1275
ALK	3522	1174
ALK	3521	1174
ALK	3520	1174
ALPK2	4161	1387
AMOT	1853	618
AMPD1	1893	631
AMPD1	1399	467
ANKRD30BL	689	230
ANKRD31	2104	702
ANKRD36BP1	148	50
ANKRD40	297	99
ANKRD62	343	115
ANKRD62	1321	441
ANKRD62	1802	601
AP1S2	319	107
AP1S2	251	84
AP1S2	332	111
AP1S2	72	24
APLF	938	313
APOBEC3H	45	15
APOBEC3H	313	105
AREG	268	90
ARHGEF38	409	137
ARHGEF39	14	5
ARL17B	191	64
ARL6IP4	705	235
ARL8B	290	97
ARL8B	299	100
ARMCX4	248	83
ARMCX4	919	307
ARRDC1-AS1	446	149
ART5	73	25
ASAH1	1141	381
ASAH1	1004	335
ASAH1	394	132
ASAH1	133	45
ASCC3	407	136
ASPDH	797	266
ATG4A	239	80
ATG4A	545	182
ATG4A	560	187
ATG4A	569	190
ATG4A	649	217
ATG4A	695	232
ATG4A	895	299
ATG4A	1108	370
ATG5	173	58
ATM	1009	337
ATM	1010	337
ATM	1708	570
ATM	2987	996
ATM	5557	1853
ATM	7280	2427
ATM	7328	2443
ATM	8494	2832
ATM	8624	2875
ATM	9022	3008
ATM	9023	3008
ATP5J	91	31
ATP5J	37	13
ATP5J	32	11
ATP5L2	122	41
ATRX	6457	2153
ATXN1	630	210
ATXN1	624	208
AVL9	102	34
AVL9	880	294
B2M	1	1
B2M	2	1
B2M	3	1
BAZ2A	4579	1527
BAZ2A	4686	1562
BAZ2A	1474	492
BBS5	934	312
BCORP1	402	134
BCORP1	243	81
BEND5	518	173
BEX1	355	119
BEX1	317	106
BEX5	275	92
BEX5	221	74
BIRC8	359	120
BMPR1A	1457	486
BNIPL	478	160
BOLL	499	167
BOLL	232	78
BRAF	1801	601
BRAF	1799	600
BRAF	1798	600
BRAF	1798	600
BRAF	1790	597
BRAF	1781	594
BRAF	1406	469
BRCA2	5044	1682
BRD8	890	297
BSPH1	35	12
BTBD19	59	20
BTN2A3P	7	3
BUB3	605	202
BZW1	508	170
C10orf40	112	38
C10orf95	253	85
C11orf40	350	117
C11orf68	553	185
C11orf89	1180	394
C12orf28	817	273
C12orf45	22	8
C12orf55	784	262
C12orf55	1450	484
C12orf55	1451	484
C12orf55	1555	519
C14orf119	268	90
C15orf56	479	160
C15orf56	355	119
C16orf3	193	65
C16orf3	178	60
C16orf3	169	57
C16orf3	155	52
C16orf3	154	52
C16orf3	131	44
C16orf95	76	26
C17orf105	412	138
C17orf50	66	22
C17orf58	274	92
C17orf82	371	124
C17orf82	557	186
C17orf91	22	8
C17orf96	22	8
C19orf26	1094	365
C19orf33	267	89
C19orf71	248	83
C1orf110	165	55
C1orf110	154	52
C1orf122	364	122
C1orf229	628	210
C20orf166	80	27
C20orf80	119	40
C20orf80	121	41
C20orf80	149	50
C20orf80	178	60
C20orf80	185	62
C20orf80	238	80
C20orf80	245	82
C20orf80	247	83
C20orf80	253	85
C20orf80	265	89
C20orf80	302	101
C21orf119	85	29
C21orf58	896	299
C2CD4B	1067	356
C2CD4B	826	276
C3orf35	89	30
C3orf79	124	42
C4orf32	95	32
C6orf165	19	7
C6orf165	341	114
C6orf62	584	195
C7orf13	106	36
C8orf59	264	88
C9orf57	422	141
C9orf84	2030	677
CA5BP1	379	127
CACNB2	1586	529
CACNB2	1715	572
CAGE1	1615	539
CALD1	2327	776
CAPS2	485	162
CAPS2	455	152
CASC10	379	127
CASP5	1240	414
CASP5	519	173
CASP5	605	202
CASP8	203	68
CASP8	748	250
CASP8	1232	411
CBFB	452	151
CBL	1096	366
CBL	1111	371
CBL	1139	380
CBL	1150	384
CBL	1151	384
CBL	1186	396
CBL	1211	404
CBL	1250	417
CBL	1259	420
CBWD5	1076	359
CBWD5	286	96
CBWD5	316	106
CCDC15	1373	458
CCDC15	1586	529
CCDC177	139	47
CCDC47	1093	365
CCDC66	1816	606
CCDC66	1818	606
CCDC81	734	245
CCDC85A	58	20
CCDC88A	4226	1409
CCDC88A	3506	1169
CCDC88A	566	189
CCDC9	645	215
CCL4L1	94	32
CCL4L1	115	39
CCNB3	2039	680
CCND1	106	36
CCND1	130	44
CCND1	131	44
CCND1	139	47
CCNYL1	815	272
CD79B	587	196
CD79B	586	196
CDKN2A	389	130
CDKN2A	341	114
CDKN2A	322	108
CDKN2A	428	143
CDKN2A	250	84
CDKN2A	247	83
CDKN2A	242	81
CDKN2A	404	135
CDKN2A	338	113
CDKN2A	143	48
CEBPA	951	317
CEBPA	949	317
CEBPA	944	315
CEBPA	940	314
CEBPA	939	313
CEBPA	937	313
CEBPA	937	313
CEBPA	936	312
CEBPA	934	312
CEBPA	930	310
CEBPA	929	310
CEBPA	928	310
CEBPA	927	309
CEBPA	921	307
CEBPA	916	306
CEBPA	912	304
CELF2-AS1	47	16
CENPH	414	138
CENPN	260	87
CENPV	79	27
CEP112	1516	506
CEP112	1329	443
CEP128	721	241
CEP128	322	108
CEP41	1028	343
CHD4	4013	1338
CHD4	3484	1162
CHD4	2924	975
CHD4	417	139
CHMP1B	280	94
CLDN24	409	137
CLDND1	662	221
CLEC7A	673	225
CLK4	4	2
CLSPN	1316	439
CMAHP	905	302
CMAHP	442	148
CNBD1	1187	396
CNDP1	60	20
CNIH4	275	92
CNTNAP3B	3741	1247
COA7	122	41
COL21A1	2102	701
COL21A1	2084	695
COL21A1	659	220
COL5A2	1870	624
COQ10A	150	50
COX6C	119	40
CPSF6	623	208
CPSF6	1289	430
CPSF6	1436	479
CRABP2	178	60
CREBBP	4337	1446
CREBBP	4336	1446
CREG2	836	279
CRIPT	40	14
CRISPLD1	664	222
CSAG4	33	11
CSDE1	565	189
CSMD3	7682	2561
CSNK1A1	419	140
CSNK1E	850	284
CSNK1E	728	243
CSNK1E	514	172
CSNK1E	381	127
CSNK1E	293	98
CSNK2A1	707	236
CST5	136	46
CSTB	290	97
CSTF3	26	9
CT45A5	416	139
CT47A2	845	282
CT47A2	711	237
CTAGE9	1598	533
CTAGE9	1192	398
CTAGE9	58	20
CTD-2215E18.1	179	60
CTNNB1	14	5
CTNNB1	94	32
CTNNB1	95	32
CTNNB1	97	33
CTNNB1	98	33
CTNNB1	100	34
CTNNB1	101	34
CTNNB1	104	35
CTNNB1	107	36
CTNNB1	109	37
CTNNB1	110	37
CTNNB1	119	40
CTNNB1	121	41
CTNNB1	122	41
CTNNB1	130	44
CTNNB1	133	45
CTNNB1	134	45
CTNNB1	1004	335
CU041_HUMAN	19	7
CU085_HUMAN	277	93
CUL4B	2540	847
CUL4B	1106	369
CXCL8	95	32
CXorf24	251	84
CXorf28	160	54
CXorf67	641	214
CYLC1	703	235
CYLC1	830	277
DACH2	890	297
DACH2	1667	556
DCP1B	756	252
DCT	1595	532
DCTN2	541	181
DCUN1D4	829	277
DDHD1	336	112
DDX17	1511	504
DDX23	1051	351
DDX3X	1061	354
DDX3X	1600	534
DDX3X	1643	548
DDX4	367	123
DDX4	530	177
DDX5	1597	533
DEFB105B	218	73
DEFB107B	25	9
DEFB114	82	28
DEFB130	70	24
DEFB132	17	6
DFFA	340	114
DLD	1142	381
DMD	968	323
DMD	1619	540
DMD	4864	1622
DMD	7640	2547
DNAJB5	490	164
DNAJB5	833	278
DNAJC24	181	61
DNMT3A	2711	904
DNMT3A	2078	693
DNMT3A	2644	882
DNMT3A	2375	792
DNMT3A	2312	771
DNMT3A	2309	770
DNMT3A	2191	731
DNMT3A	2141	714
DNMT3A	1903	635
DNMT3A	1627	543
DPCR1	412	138
DPCR1	451	151
DPCR1	3580	1194
DPCR1	1009	337
DPP7	266	89
DQX1	1715	572
DSC2	2353	785
DSC2	808	270
DST	3257	1086
DST	2087	696
DTD2	16	6
DTNA	763	255
EBPL	565	189
EFHB	2198	733
EFHB	2177	726
EGFR	323	108
EGFR	866	289
EGFR	1793	598
EGFR	2125	709
EGFR	2126	709
EGFR	2155	719
EGFR	2156	719
EGFR	2235	745
EGFR	2236	746
EGFR	2239	747
EGFR	2240	747
EGFR	2303	768
EGFR	2310	770
EGFR	2319	773
EGFR	2369	790
EGFR	2497	833
EGFR	2573	858
EGFR	2582	861
EIF2AK3	445	149
EIF3D	127	43
EIF5A	166	56
ELTD1	1792	598
ENSA	89	30
ENSG00000101152	193	65
ENSG00000103472	1123	375
ENSG00000125822	329	110
ENSG00000139239	215	72
ENSG00000145965	122	41
ENSG00000172070	229	77
ENSG00000180518	86	29
ENSG00000181437	244	82
ENSG00000183397	248	83
ENSG00000183397	410	137
ENSG00000184040	777	259
ENSG00000185467	770	257
ENSG00000185641	164	55
ENSG00000187812	569	190
ENSG00000188023	28	10
ENSG00000188447	209	70
ENSG00000188890	4	2
ENSG00000189093	71	24
ENSG00000196306	754	252
ENSG00000198544	230	77
ENSG00000203815	332	111
ENSG00000203815	463	155
ENSG00000203815	505	169
ENSG00000214397	385	129
ENSG00000215019	308	103
ENSG00000215019	10	4
ENSG00000215033	179	60
ENSG00000215298	139	47
ENSG00000223474	367	123
ENSG00000224867	110	37
ENSG00000225996	98	33
ENSG00000227706	7	3
ENSG00000232850	275	92
ENSG00000257028	79	27
ENSG00000257028	83	28
ENSG00000257028	332	111
ENSG00000267857	208	70
ENSG00000267857	206	69
ENSG00000268241	853	285
ENSG00000268404	139	47
ENSG00000268404	204	68
ENSG00000268936	104	35
ENSG00000269011	59	20
ENSG00000269446	64	22
ENSG00000269446	84	28
ENSG00000269832	160	54
EP300	4195	1399
EP300	4879	1627
ERBB2	929	310
ERBB2	2033	678
ERBB2	2264	755
ERBB2	2305	769
ERBB2	2324	775
ERBB2	2325	775
ERBB2	2329	777
ERBB2	2524	842
ERBB3	179	60
ERBB3	310	104
ERBB3	889	297
ERBB3	994	332
ERCC2	862	288
ERCC2	184	62
ERICH6B	422	141
ERICH6B	404	135
ERICH6B	415	139
ERICH6B	413	138
ERICH6B	406	136
ERICH6B	404	135
ERVMER34-1	366	122
ERVMER34-1	204	68
ESCO1	1718	573
ETNK2	29	10
EVI2B	570	190
EYA4	455	152
EYS	1546	516
EYS	76	26
EZH2	2101	701
EZH2	2069	690
EZH2	1937	646
EZH2	1804	602
EZH2	863	288
EZH2	620	207
F2RL2	428	143
F2RL3	358	120
FAM110D	158	53
FAM122C	115	39
FAM122C	146	49
FAM133B	324	108
FAM153C	362	121
FAM153C	199	67
FAM173B	302	101
FAM174B	206	69
FAM185A	889	297
FAM221B	519	173
FAM221B	3	1
FAM227A	1151	384
FAM227A	488	163
FAM25G	196	66
FAM27E1	263	88
FAM27E1	197	66
FAM47E	787	263
FAM74A1	47	16
FAM86B2	376	126
FAM86B2	242	81
FAM86B2	124	42
FAM91A1	1135	379
FBXO45	704	235
FBXO47	689	230
FBXW10	781	261
FBXW10	2974	992
FBXW7	1712	571
FBXW7	1711	571
FBXW7	1781	594
FBXW7	1745	582
FBXW7	1634	545
FBXW7	877	293
FBXW7	1558	520
FBXW7	1514	505
FBXW7	796	266
FBXW7	1436	479
FBXW7	1040	347
FBXW7	1039	347
FBXW7	605	202
FBXW7	551	184
FBXW7	1259	420
FBXW7_NM_018315_2	1825	609
FBXW7_NM_018315_2	1273	425
FBXW7_NM_018315_2	1196	399
FBXW7_NM_018315_2	1154	385
FBXW7_NM_018315_2	1153	385
FCRLA	430	144
FCRLA	588	196
FCRLA	955	319
FCRLA	1115	372
FDXR	368	123
FEZ2	149	50
FEZ2	116	39
FGFR2	1975	659
FGFR2	1647	549
FGFR2	1144	382
FGFR2	1124	375
FGFR2	913	305
FGFR2	758	253
FGFR2	755	252
FGFR2	485	162
FGFR3	742	248
FGFR3	746	249
FGFR3	1108	370
FGFR3	1111	371
FGFR3	1118	373
FGFR3	1144	382
FGFR3	1172	391
FGFR3	1948	650
FGFR3	1949	650
FGFR3	2089	697
FLJ16360	1108	370
FLJ22184	2251	751
FLT3	2506	836
FLT3	2505	835
FLT3	2504	835
FLT3	2503	835
FOPNL	428	143
FOXD4L2	1244	415
FOXL2	402	134
FRG1B	94	32
FRG1B	119	40
FRG1B	121	41
FRG1B	136	46
FRG1B	154	52
FRG1B	149	50
FRG1B	178	60
FRG1B	185	62
FRG1B	215	72
FRG1B	238	80
FRG1B	245	82
FRG1B	247	83
FRG1B	253	85
FRG1B	265	89
FRG1B	302	101
G3BP2	1338	446
G3BP2	232	78
G6PC2	1025	342
GABARAPL1	205	69
GABARAPL3	137	46
GABPB1	310	104
GABPB1	10	4
GADL1	172	58
GAGE2A	175	59
GAMT	283	95
GCSAML	5	2
GCSAML	382	128
GDAP2	559	187
GEN1	1526	509
GFY	71	24
GFY	160	54
GFY	468	156
GK2	988	330
GLTPD2	627	209
GNA11	547	183
GNA11	626	209
GNAQ	625	209
GNAQ	548	183
GNAS	2351	784
GNAS	478	160
GNAS	601	201
GNAS	602	201
GNAS	680	227
GNAS	681	227
GNAS	2897	966
GNRHR2	857	286
GOLGA6L2	1794	598
GOLGA6L2	1611	537
GOLGA8A	1628	543
GOLGA8A	395	132
GOLGA8B	1705	569
GOLGA8B	1702	568
GOLGA8B	1538	513
GOLGA8B	1505	502
GOLGA8B	1463	488
GOLGA8B	1282	428
GOLGA8B	1178	393
GOLGA8B	1247	416
GOLGA8B	896	299
GOLGA8B	427	143
GOLGA8B	395	132
GOLGA8B	366	122
GOLGA8B	200	67
GOLGA8H	1390	464
GOLGA8N	886	296
GOLGA8Q	848	283
GOLGA8R	490	164
GOLGA8R	451	151
GOLGA8R	346	116
GPAT2	2074	692
GPATCH2L	736	246
GPATCH2L	836	279
GPX1	230	77
GPX5	139	47
GRIA3	479	160
GRIA3	664	222
GRIA3	791	264
GRIA3	998	333
GRIK1-AS2	19	7
GRP	10	4
GSG1	952	318
GSG1	259	87
GSG1	53	18
GSG1	7	3
GSTM2	232	78
GSTM2	286	96
GUSL1_HUMAN	179	60
H3F3A	83	28
H3F3A	103	35
HAUS1	826	276
HDX	421	141
HHIP	680	227
HIF1A	637	213
HIF1A	712	238
HIST1H3B	220	74
HIST1H3B	83	28
HMGA2	99	33
HNF1A	617	206
HNF1A	618	206
HOMEZ	1614	538
HRAS	182	61
HRAS	182	61
HRAS	181	61
HRAS	38	13
HRAS	37	13
HRAS	35	12
HRAS	34	12
HRCT1	275	92
HRSP12	359	120
HSD17B1	937	313
IAPP	259	87
ID3	166	56
IDH1	395	132
IDH1	394	132
IDH2	516	172
IDH2	515	172
IDH2	514	172
IDH2	419	140
IDH2	418	140
IFI27	125	42
IFI27	128	43
IL36B	413	138
IL6ST	557	186
IPP	998	333
IPP	319	107
IQCF5	316	106
IQCF6	181	61
IRAK4	34	12
JAK1	2171	724
JAK1	2108	703
JAK2	1624	542
JAK2	1849	617
JAK2	2047	683
JAK3	1970	657
JAK3	1533	511
JAK3	548	183
JMJD1C	7295	2432
JMJD1C	6583	2195
K0087_HUMAN	254	85
K0087_HUMAN	50	17
KATNBL1	196	66
KBTBD6	1208	403
KCNE1L	87	29
KCNJ5	451	151
KCNJ5	503	168
KCTD18	95	32
KDELR1	442	148
KEAP1	1408	470
KIAA0040	217	73
KIAA0895	1387	463
KIAA0895	1246	416
KIAA0895	1099	367
KIAA0895	844	282
KIAA0907	1337	446
KIAA1324L	3031	1011
KIAA1377	203	68
KIF16B	434	145
KIF2A	341	114
KIF2A	593	198
KIF2A	692	231
KIF2A	742	248
KIF2A	1220	407
KIF2A	1967	656
KIF3A	1676	559
KIF3A	1396	466
KIF3A	616	206
KIF5B	1629	543
KIF6	2141	714
KISS1	242	81
KIT	1255	419
KIT	1509	503
KIT	1648	550
KIT	1651	551
KIT	1654	552
KIT	1657	553
KIT	1663	555
KIT	1666	556
KIT	1667	556
KIT	1669	557
KIT	1672	558
KIT	1675	559
KIT	1676	559
KIT	1678	560
KIT	1679	560
KIT	1727	576
KIT	1735	579
KIT	1924	642
KIT	1961	654
KIT	2387	796
KIT	2446	816
KIT	2447	816
KIT	2466	822
KIT	2467	823
KIT	2474	825
KLF1	304	102
KLF4	1225	409
KLF5	1255	419
KLHL5	976	326
KLK2	116	39
KMT2C	11092	3698
KNSTRN	13	5
KNSTRN	32	11
KNSTRN	71	24
KRAS	436	146
KRAS	183	61
KRAS	182	61
KRAS	38	13
KRAS	37	13
KRAS	35	12
KRAS	34	12
KRT17P1	245	82
KRT17P1	217	73
KRTAP1-5	263	88
KRTAP10-1	475	159
KRTAP20-1	155	52
KRTAP4-1	255	85
KRTAP4-2	243	81
KRTAP4-3	195	65
KRTAP4-3	92	31
KRTAP4-3	77	26
KRTAP4-3	76	26
KRTAP4-5	401	134
KRTAP4-5	251	84
KRTAP4-5	247	83
KRTAP4-5	246	82
KRTAP4-5	245	82
KRTAP4-5	235	79
KRTAP4-5	220	74
KRTAP4-7	169	57
KRTAP4-9	53	18
KRTAP5-2	279	93
L2HGDH	53	18
LACRT	352	118
LCE1F	190	64
LCE2D	236	79
LCE4A	129	43
LDHA	430	144
LDHA	626	209
LEF1	1057	353
LENG9	458	153
LEO1	1595	532
LIFR	955	319
LINC00587	41	14
LINC00587	80	27
LINC00684	148	50
LINC00862	8	3
LINC00910	376	126
LINC01405	62	21
LIPI	865	289
LOC158572	238	80
LOC284023	143	48
LOC286411	19	7
LOC439951	244	82
LOC731796	412	138
LRCH2	1957	653
LRRC24	1481	494
LRRD1	2155	719
LRRK2	3880	1294
LSR	1552	518
LTK	1850	617
LUC7L	944	315
LUC7L2	532	178
LUC7L2	613	205
LUC7L3	715	239
LUM	718	240
LURAP1L	147	49
LY6G6E	242	81
LY6G6E	212	71
M6PR	1	1
MADCAM1	737	246
MADCAM1	761	254
MAGEB2	68	23
MAGI1	1263	421
MAGOH	410	137
MAN1A1	974	325
MANSC4	976	326
MAP1LC3B	338	113
MAP2K1	171	57
MAP2K1	370	124
MAP2K1	607	203
MAP2K4	400	134
MAP2K4	551	184
MAP3K1	971	324
MAP3K1	3500	1167
MAP3K4	3596	1199
MAPK9	167	56
MAPK9	166	56
MAPK9	104	35
MAPK9	103	35
MARK2	47	16
MAX	179	60
MAX	139	47
MAX	83	28
MAX	67	23
MBD3L2	370	124
MBD3L3	407	136
MBD3L3	389	130
MBLAC1	128	43
MBLAC1	725	242
MBNL2	892	298
MBOAT2	128	43
MCCC2	746	249
MCF2	2462	821
MCF2	1508	503
MCF2	1751	584
MCF2	1232	411
MCM8	965	322
MCMDC2	143	48
MCMDC2	332	111
MCMDC2	644	215
MCMDC2	912	304
MCMDC2	940	314
MCMDC2	1006	336
MCMDC2	1106	369
MCMDC2	1397	466
MCMDC2	1531	511
MCOLN3	421	141
MDS2	56	19
MEAF6	224	75
MEAF6	156	52
MED12	100	34
MED12	107	36
MED12	118	40
MED12	122	41
MED12	126	42
MED12	128	43
MED12	130	44
MED12	131	44
MED12	3670	1224
MED13	3034	1012
MEF2A	390	130
MEF2A	586	196
MEF2A	1234	412
MEF2A	1265	422
MET	3029	1010
MET	3743	1248
MET	3757	1253
MET	3803	1268
METTL10	22	8
METTL14	893	298
METTL15	148	50
METTL15	728	243
METTL21A	521	174
METTL2A	418	140
METTL7B	95	32
METTL7B	301	101
METTL7B	574	192
METTL7B	655	219
MIR1199	480	160
MIR1199	1019	340
MITD1	226	76
MNS1	1247	416
MORC4	656	219
MPL	1514	505
MPL	1543	515
MPL	1544	515
MPP4	1408	470
MSRB3	461	154
MSRB3	505	169
MT-ND3	248	83
MTDH	232	78
MTHFR	1286	429
MTOR	7514	2505
MTOR	6644	2215
MTOR	5395	1799
MTX1	187	63
MTX3	115	39
MUC4	12615	4205
MUC4	12496	4166
MUC4	9914	3305
MUC4	3037	1013
MUC4	3038	1013
MUC4	3002	1001
MUC7	517	173
MUC7	724	242
MUM1L1	599	200
MUM1L1	769	257
MYCL2	578	193
MYD88	656	219
MYD88	728	243
MYD88	794	265
MYO9A	6853	2285
MYO9A	3898	1300
MYOM1	635	212
MZB1	220	74
NACA3P	289	97
NANOS1	697	233
NAP1L1	827	276
NBPF11	1000	334
NBPF12	411	137
NBPF12	536	179
NBPF12	2792	931
NBPF12	2801	934
NBPF12	2835	945
NBPF19	411	137
NBR2	221	74
NCRNA00188	273	91
NEK5	1378	460
NEK5	763	255
NEURL3	232	78
NEXN	362	121
NFATC3	1421	474
NFE2L2	246	82
NFE2L2	245	82
NFE2L2	244	82
NFE2L2	242	81
NFE2L2	241	81
NFE2L2	239	80
NFE2L2	238	80
NFE2L2	236	79
NFE2L2	235	79
NFE2L2	230	77
NFE2L2	225	75
NFE2L2	101	34
NFE2L2	100	34
NFE2L2	94	32
NFE2L2	92	31
NFE2L2	89	30
NFE2L2	88	30
NFE2L2	86	29
NFE2L2	85	29
NFE2L2	76	26
NFE2L2	72	24
NFIA	290	97
NFU1	43	15
NFXL1	2443	815
NFXL1	775	259
NFXL1	737	246
NGLY1	304	102
NIPBL	423	141
NKX1-1	659	220
NKX3-1	530	177
NOTCH1	5033	1678
NOTCH1	4799	1600
NOTCH1	4793	1598
NOTCH1	4778	1593
NOTCH1	4754	1585
NOTCH1	4732	1578
NOTCH1	4721	1574
NOTCH1	1393	465
NOTCH2	61	21
NPIPA1	902	301
NPIPB15	41	14
NPIPB15	668	223
NPIPB15	874	292
NPIPB15	1086	362
NPIPB15	1123	375
NPIPB15	1180	394
NPM1	268	90
NPW	298	100
NR2F2	1076	359
NRAS	182	61
NRAS	182	61
NRAS	181	61
NRAS	38	13
NRAS	37	13
NRAS	35	12
NRAS	34	12
NRG3	1022	341
NSUN7	836	279
NUP98	4351	1451
NUP98	3283	1095
NUP98	2473	825
NUP98	1664	555
NUTM2A	590	197
NUTM2D	590	197
NXPE1	940	314
O00434_HUMAN	280	94
O00434_HUMAN	238	80
O95431_HUMAN	223	75
OCLM	57	19
OPRD1	80	27
OR2M3	397	133
OR2T29	71	24
ORAI1	127	43
OXCT2	1480	494
OXCT2	854	285
OXSM	316	106
PABPC4	1388	463
PAM	2077	693
PAPPA-AS1	290	97
PARG	1750	584
PAX5	239	80
PAX5	77	26
PBK	841	281
PBK	302	101
PBK	224	75
PBRM1	1727	576
PCBP1	299	100
PCCA	689	230
PCDH11Y	592	198
PCDH11Y	2413	805
PCDH12	3545	1182
PCLO	8775	2925
PCYT1B	631	211
PDCD5	254	85
PDE1A	1358	453
PDE1A	1093	365
PDE1A	1175	392
PDE1A	1088	363
PDE1A	867	289
PDE1A	857	286
PDE1A	562	188
PDE1A	305	102
PDE1A	383	128
PDE1A	380	127
PDE1A	355	119
PDE1A	340	114
PDE1A	280	94
PDE1A	88	30
PDE4D	1958	653
PDE4D	1721	574
PDE4D	988	330
PDE6D	143	48
PDGFRA	1682	561
PDGFRA	1977	659
PDGFRA	2524	842
PDGFRA	2525	842
PDGFRA	2527	843
PDGFRA	3211	1071
PERM1	1988	663
PERM1	914	305
PERM1	880	294
PERM1	164	55
PERM1	158	53
PET100	110	37
PET117	109	37
PGM5	292	98
PHLDB2	88	30
PHLDB2	1165	389
PIAS2	1556	519
PIFO	371	124
PIGY	52	18
PIK3CA	112	38
PIK3CA	113	38
PIK3CA	241	81
PIK3CA	263	88
PIK3CA	277	93
PIK3CA	278	93
PIK3CA	317	106
PIK3CA	323	108
PIK3CA	325	109
PIK3CA	331	111
PIK3CA	333	111
PIK3CA	353	118
PIK3CA	1030	344
PIK3CA	1031	344
PIK3CA	1035	345
PIK3CA	1258	420
PIK3CA	1357	453
PIK3CA	1616	539
PIK3CA	1624	542
PIK3CA	1625	542
PIK3CA	1633	545
PIK3CA	1634	545
PIK3CA	1635	545
PIK3CA	1636	546
PIK3CA	1637	546
PIK3CA	2102	701
PIK3CA	2176	726
PIK3CA	2702	901
PIK3CA	3012	1004
PIK3CA	3019	1007
PIK3CA	3062	1021
PIK3CA	3073	1025
PIK3CA	3127	1043
PIK3CA	3129	1043
PIK3CA	3132	1044
PIK3CA	3139	1047
PIK3CA	3140	1047
PIK3CA	3145	1049
PIK3R1	316	106
PIK3R1	448	150
PIK3R1	1354	452
PIK3R1	1370	457
PIK3R1	1375	459
PIK3R1	572	191
PIK3R1	1390	464
PIK3R1	491	164
PIK3R1	1508	503
PIK3R1	1643	548
PIK3R1	1678	560
PIK3R1	869	290
PIK3R1	1690	564
PIK3R1	1699	567
PIK3R1	818	273
PIK3R1	1719	573
PIK3R1	820	274
PIK3R1	1721	574
PIK3R1	1723	575
PIK3R1	825	275
PIK3R1	1136	379
PIP4K2A	398	133
PKN2	1149	383
POLE	857	286
POLE4	50	17
POLR2J3	201	67
POLR3B	1102	368
POT1	1130	377
POT1	548	183
POT1	106	36
POT1	1	1
POTED	373	125
PPM1B	571	191
PPM1B	596	199
PPM1B	634	212
PPM1B	729	243
PPP1R12B	836	279
PPP1R42	184	62
PPP1R9A	71	24
PPP1R9A	2683	895
PPP2R1A	536	179
PPP2R1A	544	182
PPP2R1A	547	183
PPP2R1A	548	183
PPP2R1A	767	256
PPP2R1A	773	258
PPP6C	809	270
PPP6C	901	301
PPP6C	667	223
PPP6C	163	55
PQLC2L	20	7
PRAMEF8	1314	438
PRB1	200	67
PRB3	598	200
PRB4	321	107
PRH2	124	42
PRKCI	1438	480
PRMT8	91	31
PRNT	76	26
PRR34	83	28
PRRX1	284	95
PRRX1	538	180
PRRX1	554	185
PRSS48	280	94
PRSS48	760	254
PSIP1	161	54
PSIP1	56	19
PSMG4	245	82
PSMG4	334	112
PSMG4	335	112
PTEN	314	105
PTEN	388	130
PTEN	389	130
PTEN	407	136
PTEN	493	165
PTEN	517	173
PTEN	518	173
PTH2	64	22
PTPLA	208	70
PTPLA	190	64
PTPN11	172	58
PTPN11	179	60
PTPN11	181	61
PTPN11	182	61
PTPN11	205	69
PTPN11	213	71
PTPN11	214	72
PTPN11	215	72
PTPN11	218	73
PTPN11	226	76
PTPN11	227	76
PTPN11	1403	468
PTPN11	1504	502
PTPN11	1508	503
PTPN20C	286	96
PTPRD	1292	431
PVRIG	655	219
PYHIN1	94	32
PYY	259	87
PYY	109	37
Q5T909_HUMAN	82	28
Q5TFB2_HUMAN	235	79
Q5TFB2_HUMAN	322	108
Q6GMT2_HUMAN	326	109
Q8N997_HUMAN	74	25
Q8N997_HUMAN	604	202
Q8N9K3_HUMAN	190	64
Q8NH46_HUMAN	506	169
Q8WYW5_HUMAN	292	98
Q96RY6_HUMAN	158	53
Q9BVW6_HUMAN	296	99
Q9GZQ9_HUMAN	499	167
Q9H521_HUMAN	79	27
Q9NQ39_HUMAN	460	154
Q9NW32_HUMAN	383	128
RAC1	85	29
RAC1	86	29
RAC1	533	178
RAD21L1	268	90
RAF1	770	257
RALY	689	230
RAPGEF6	3269	1090
RAPGEF6	3278	1093
RAPGEF6	2893	965
RAPGEF6	2633	878
RAPGEF6	2482	828
RAPGEF6	1208	403
RAPGEF6	1181	394
RBM11	220	74
RBP1	53	18
REST	2241	747
RET	1894	632
RET	1900	634
RET	2647	883
RET	2753	918
RFK	435	145
RFPL3	838	280
RFX3	1555	519
RFX3	1499	500
RFX8	1574	525
RGPD3	2446	816
RGPD3	2435	812
RGPD3	2266	756
RGPD8	5278	1760
RGS22	2510	837
RGS22	581	194
RGS7	1147	383
RGS7	130	44
RHEB	103	35
RHOA	125	42
RHOA	14	5
RHPN2	1070	357
RIC8A	621	207
RIMBP3C	4451	1484
RIMBP3C	1189	397
RIMS2	2663	888
RINL	1205	402
RNF103	280	94
RNF175	945	315
RNF180	61	21
RNF217	493	165
RNF217	553	185
RNF217	401	134
RNF222	397	133
RNF222	340	114
RNF223	725	242
RNMT	814	272
RP1	191	64
RP1-19N1_1	53	18
RP11-268F1.2	315	105
RP11-389E17.1	164	55
RP11-419C5.2	820	274
RP11-419C5.2	815	272
RP11-419C5.2	814	272
RP11-419C5.2	689	230
RP11-419C5.2	668	223
RP11-671M22.1	1328	443
RP11-82O18.1	971	324
RP11-82O18.1	937	313
RP11-82O18.1	868	290
RP11-82O18.1	394	132
RPGR	1253	418
RPL14	445	149
RPL37	140	47
RPS10	172	58
RPS11	146	49
RPS27	233	78
RPS29	59	20
RPS6KA5	1880	627
RPS6KA5	965	322
RPSAP58	331	111
RPSAP58	359	120
RPSAP58	569	190
RPTN	474	158
RRAD	833	278
RRM2B	969	323
RRM2B	73	25
RSBN1L	1294	432
RTN3	2782	928
RTN3	652	218
RTN3	691	231
RUNX1	539	180
RUNX1	602	201
RUNX1	593	198
RUNX1	592	198
RUNX1	497	166
RUNX1	493	165
RUNX1	319	107
RUNX1	167	56
RUNX1T1	1157	386
RUNX1T1	728	243
RUNX1T1	745	249
RUNX1T1	703	235
RYBP	871	291
S100A7	274	92
SAAL1	30	10
SACS	12407	4136
SACS	8717	2906
SBK2	892	298
SCAI	465	155
SCN7A	4073	1358
SCN7A	1297	433
SCO2	59	20
SCRN3	838	280
SCRN3	939	313
SCYL3	181	61
SDCBP2	544	182
SEPT7L	184	62
2009-09-01	556	186
SERF1B	20	7
SET	548	183
SETBP1	2602	868
SETBP1	2608	870
SETBP1	2612	871
SETD2	4885	1629
SETD2	2993	998
SETD2	2948	983
SETDB1	700	234
SETDB1	3766	1256
SF1	83	28
SF3B1	2225	742
SF3B1	2219	740
SF3B1	2110	704
SF3B1	2101	701
SF3B1	2098	700
SF3B1	1998	666
SF3B1	1997	666
SF3B1	1996	666
SF3B1	1988	663
SF3B1	1986	662
SF3B1	1984	662
SF3B1	1876	626
SF3B1	1874	625
SF3B1	1873	625
SF3B1	1866	622
SGIP1	1171	391
SGIP1	1840	614
SGIP1	1690	564
SH3YL1	643	215
SH3YL1	223	75
SHISA7	125	42
SIGLEC16	193	65
SKA2	32	11
SLC17A3	596	199
SLC35E2B	934	312
SLC39A7	757	253
SLC4A10	1138	380
SLC4A10	2689	897
SLC4A10	2792	931
SLC4A10	3247	1083
SLC6A15	88	30
SLFN12L	1241	414
SLK	2735	912
SMAD3	313	105
SMAD3	802	268
SMAD4	1051	351
SMAD4	1052	351
SMAD4	1081	361
SMAD4	1082	361
SMAD4	1157	386
SMARCA4	2729	910
SMARCA4	3694	1232
SMARCA4	3727	1243
SMARCB1	1130	377
SMCO3	353	118
SMO	1234	412
SMO	1604	535
SMO	1918	640
SNORA11E	1774	592
SNX13	1956	652
SOS1	697	233
SOS2	2470	824
SOWAHA	371	124
SPANXA2	7	3
SPANXA2	22	8
SPANXA2	25	9
SPANXA2	51	17
SPCS1	121	41
SPDYE1	700	234
SPHK1	88	30
SPHK1	100	34
SPINT3	244	82
SPOP	399	133
SPOP	398	133
SPOP	397	133
SPOP	391	131
SPOP	362	121
SPOP	305	102
SPOP	260	87
SRGN	115	39
SRSF2	284	95
SRSF2	284	95
SRSF5	284	95
SRSF5	326	109
ST18	274	92
STAG1	346	116
STARD3NL	389	130
STAT3	1981	661
STAT3	1940	647
STAT3	1919	640
STK11	580	194
STK11	842	281
STK11	1062	354
STK19	265	89
STRN3	1160	387
STRN3	654	218
STXBP6	416	139
SUCO	142	48
SUCO	1946	649
SUCO	3035	1012
SUMF1	188	63
SYCE1L	628	210
SYNE1	25403	8468
SZRD1	79	27
SZRD1	149	50
SZRD1	235	79
SZRD1	251	84
SZRD1	266	89
SZRD1	395	132
TAF1	1679	560
TAF1	2590	864
TAF1	3488	1163
TAF2	851	284
TAOK3	1174	392
TAOK3	58	20
TBC1D26	167	56
TBC1D30	10	4
TBK1	325	109
TCAIM	649	217
TCEB1	236	79
TCF12	1808	603
TCHH	1480	494
TCHH	1477	493
TCP10	500	167
TCP10	311	104
TDP2	503	168
TET2	73	25
TET2	803	268
TET2	2604	868
TET2	3781	1261
TET2	3813	1271
TET2	3866	1289
TET2	4138	1380
TET2	4249	1417
TET2	5152	1718
TET2	5284	1762
TET2	5618	1873
TET2	5650	1884
THAP2	308	103
THAP3	179	60
THAP3	478	160
THAP3	518	173
THAP5	374	125
THAP8	565	189
THSD7B	4250	1417
TMA16	194	65
TMA16	527	176
TMED7	368	123
TMEM185B	125	42
TMEM212	355	119
TMEM238	40	14
TMPRSS13	248	83
TMPRSS13	233	78
TMPRSS13	230	77
TMPRSS13	208	70
TOPAZ1	253	85
TP53	1010	337
TP53	856	286
TP53	853	285
TP53	848	283
TP53	845	282
TP53	844	282
TP53	843	281
TP53	841	281
TP53	839	280
TP53	833	278
TP53	832	278
TP53	824	275
TP53	821	274
TP53	820	274
TP53	818	273
TP53	817	273
TP53	814	272
TP53	811	271
TP53	809	270
TP53	800	267
TP53	797	266
TP53	795	265
TP53	775	259
TP53	772	258
TP53	764	255
TP53	763	255
TP53	749	250
TP53	739	247
TP53	746	249
TP53	745	249
TP53	743	248
TP53	741	247
TP53	737	246
TP53	736	246
TP53	734	245
TP53	733	245
TP53	731	244
TP53	730	244
TP53	725	242
TP53	724	242
TP53	443	148
TP53	716	239
TP53	436	146
TP53	713	238
TP53	712	238
TP53	711	237
TP53	707	236
TP53	706	236
TP53	701	234
TP53	700	234
TP53	695	232
TP53	659	220
TP53	658	220
TP53	646	216
TP53	645	215
TP53	644	215
TP53	245	82
TP53	638	213
TP53	614	205
TP53	596	199
TP53	587	196
TP53	584	195
TP53	583	195
TP53	185	62
TP53	578	193
TP53	577	193
TP53	569	190
TP53	542	181
TP53	262	88
TP53	537	179
TP53	536	179
TP53	535	179
TP53	530	177
TP53	131	44
TP53	526	176
TP53	524	175
TP53	523	175
TP53	518	173
TP53	238	80
TP53	514	172
TP53	503	168
TP53	488	163
TP53	487	163
TP53	485	162
TP53	481	161
TP53	476	159
TP53	475	159
TP53	194	65
TP53	472	158
TP53	469	157
TP53	188	63
TP53	464	155
TP53	460	154
TP53	176	59
TP53	452	151
TP53	451	151
TP53	434	145
TP53	428	143
TP53	427	143
TP53	143	48
TP53	404	135
TP53	400	134
TP53	387	129
TP53	396	132
TP53	116	39
TP53	394	132
TP53	388	130
TP53	101	34
TP53	379	127
TP53	97	33
TP53	374	125
TP53	332	111
TP53	329	110
TP53INP2	269	90
TPRKB	88	30
TPTE	1286	429
TPTE	1214	405
TPTE	1084	362
TPTE	871	291
TPTE	827	276
TPTE	431	144
TPTE2	784	262
TPTE2	773	258
TPTE2	98	33
TRAF7	1559	520
TRAF7	1606	536
TRAF7	1921	641
TRAPPC5	154	52
TRAT1	226	76
TRIM48	574	192
TRIM49C	893	298
TRIM63	598	200
TRMT44	1238	413
TRMT44	1480	494
TRMT44	356	119
TRMT44	613	205
TSEN15	56	19
TSHR	842	281
TSHR	1358	453
TSHR	1456	486
TSHR	1535	512
TSHR	1703	568
TSHR	1856	619
TSHR	1867	623
TSHR	1868	623
TSHR	1887	629
TSHR	1888	630
TSHR	1891	631
TSHR	1895	632
TSHR	1897	633
TSHR	1899	633
TSPYL1	528	176
TTC22	758	253
TTK	2560	854
TTLL11	487	163
TTN	64480	21494
TTN	46241	15414
TTN	62797	20933
TTN	26661	8887
TTN	9812	3271
TTN	7517	2506
TTN	5741	1914
TTN	4910	1637
TUSC3	245	82
TUSC3	1000	334
TXLNGY	367	123
TXNRD1	856	286
TXNRD1	1162	388
TYMSOS	184	62
U2AF1	605	202
U2AF1	470	157
U2AF1	101	34
U2AF1	71	24
UBBP4	149	50
UBBP4	218	73
UBBP4	377	126
UBBP4	446	149
UBBP4	488	163
UBBP4	572	191
UBE2U	380	127
UBE4A	2398	800
UNC119	61	21
UNC13B	4490	1497
UPF3B	1102	368
UPK3BL	511	171
UQCC3	265	89
USP17L10	1187	396
USP3	1328	443
UTY	3671	1224
UTY	3659	1220
UTY	2888	963
UTY	1660	554
UTY	808	270
UTY	536	179
UTY	527	176
VEGFB	407	136
VEGFB	559	187
VHL	194	65
VHL	221	74
VHL	227	76
VHL	240	80
VHL	241	81
VHL	257	86
VHL	266	89
VHL	332	111
VHL	340	114
VHL	343	115
VHL	361	121
VHL	383	128
VHL	388	130
VHL	452	151
VHL	463	155
VHL	472	158
VHL	473	158
VHL	497	166
VHL	506	169
VNN3	679	227
VNN3	344	115
VNN3	302	101
VNN3	284	95
VNN3	271	91
VNN3	199	67
VNN3	43	15
VPS13A	481	161
VPS13A	1828	610
VPS13A	6701	2234
VPS13C	5428	1810
VPS13C	3298	1100
VPS29	283	95
VSIG7	254	85
VSTM5	578	193
VWA3A	335	112
WASH3P	1120	374
WDR66	186	62
WI2-3658N16.1	1795	599
WI2-3658N16.1	1204	402
WI2-3658N16.1	1105	369
WI2-3658N16.1	391	131
WI2-3658N16.1	337	113
WT1	1181	394
XPO1	1711	571
YIPF4	222	74
YWHAEP7	122	41
ZBED5	1345	449
ZBED5	670	224
ZCCHC17	65	22
ZFP69B	1484	495
ZFP69B	1285	429
ZMAT3	296	99
ZMYM2	190	64
ZMYM2	3083	1028
ZMYM5	854	285
ZNF112	2480	827
ZNF117	554	185
ZNF117	470	157
ZNF185	74	25
ZNF208	973	325
ZNF280B	1198	400
ZNF419	136	46
ZNF419	656	219
ZNF419	926	309
ZNF479	1313	438
ZNF479	884	295
ZNF502	932	311
ZNF559	1034	345
ZNF564	1238	413
ZNF573	1636	546
ZNF583	1031	344
ZNF605	244	82
ZNF611	755	252
ZNF620	163	55
ZNF620	883	295
ZNF649	1013	338
ZNF649	593	198
ZNF667-AS1	89	30
ZNF678	1691	564
ZNF705B	268	90
ZNF706	23	8
ZNF706	8	3
ZNF711	1882	628
ZNF716	1199	400
ZNF721	2570	857
ZNF721	1040	347
ZNF721	992	331
ZNF721	1646	549
ZNF721	368	123
ZNF721	974	325
ZNF732	977	326
ZNF75A	742	248
ZNF776	895	299
ZNF776	977	326
ZNF780A	1695	565
ZNF787	1136	379
ZNF799	1127	376
ZNF836	2561	854
ZNF841	2494	832
ZNF841	421	141
ZNF844	1340	447
ZNF844	1459	487
ZNF844	1508	503
ZNF844	1540	514
ZNF860	1391	464
ZNF860	1475	492
ZNF878	1244	415
ZNF878	543	181
ZNF878	459	153
ZNF91	2474	825
ZNF91	1057	353
ZNF91	998	333
ZNF91	914	305
ZNF98	1697	566
ZNF98	1352	451
ZNF98	1219	407
ZXDB	616	206
