# Supplementary material for: SomInaClust: detection of cancer genes based on somatic mutation patterns of inactivation and clustering
Source: BMC Bioinformatics. 2015 Apr 23;16:125. doi: 10.1186/s12859-015-0555-7 (PMC4410004; doi:10.1186/s12859-015-0555-7)
Supplement: Additional file 4: Table S3. — Putative driver genes detected by SomInaClust in 9 different cancer types. Genes are ranked according to their increasing q values. Columns represent gene names, number of mutations, q value, OG score, TSG score, classification (OG or TSG) and CGC class (dominant or recessive, NA means the gene does not belong to the CGC list). The following cancer types were analysed (tab names): bladder cancer (BLCA), breast cancer (BRCA), colon cancer (COAD), glioblastoma multiforme (GBM), head and neck squamous cell cancer (HNSC), lung squamous cell cancer (LUSC), ovarian cancer (OV), rectal cancer (READ) and uterine cancer (UCEC). [file 12859_2015_555_MOESM4_ESM.xlsx]

## Sheet: BLCA
Gene	# Mutations	qDG	OG Score	TSG Score	Classification	CGC
KMT2D	6	0.000366	0	100	TSG	Rec
KDM6A	8	0.000366	0	75	TSG	Rec
ARID1A	9	0.0245	0	55.6	TSG	Rec
TP53	15	0.0351	70	20	TSG	Rec
FGFR3	2	0.0444	100	0	OG	Dom

## Sheet: BRCA
Gene	# Mutations	qDG	OG Score	TSG Score	Classification	CGC
PIK3CA	291	0	91.3	0	OG	Dom
TP53	264	5.06e-149	81.9	37.5	TSG	Rec
GATA3	86	4.47e-89	0	91.4	TSG	Rec
MAP3K1	88	1.1e-62	0	73.8	TSG	NA
AKT1	20	3.43e-43	93.8	0	OG	Dom
CDH1	58	4.49e-43	0	76.4	TSG	Rec
KMT2C	67	6.69e-23	0	52.6	TSG	NA
PTEN	30	9.46e-20	16.7	72.4	TSG	Rec
SF3B1	14	1.53e-16	75	0	OG	Dom
NCOR1	34	1.16e-15	0	66.7	TSG	NA
MAP2K4	32	6.9e-15	16.7	62.1	TSG	Rec
RUNX1	29	9.11e-14	20	60.7	TSG	Dom
RB1	17	7.16e-11	0	75	TSG	Rec
RBMX	15	7.21e-11	0	84.6	TSG	NA
RBM5	12	5.03e-09	0	90	TSG	NA
ERBB2	13	7.58e-09	62.5	0	OG	Dom
CDKN1B	7	2.75e-07	0	100	TSG	NA
MEF2A	14	6.63e-07	80	0	OG	NA
TBX3	18	7.4e-07	0	64.3	TSG	NA
AK9	19	9.23e-07	66.7	15.4	OG	NA
KRAS	6	3.36e-06	83.3	0	OG	Dom
ARID1A	18	1.44e-05	0	50	TSG	Rec
TBL1XR1	11	2.32e-05	0	70	TSG	NA
SPEN	26	2.32e-05	0	47.4	TSG	NA
AOAH	22	3.03e-05	0	85.7	TSG	NA
CCDC144NL	8	3.03e-05	0	85.7	TSG	NA
HNF1A	9	0.000111	0	75	TSG	NA
RIMBP3C	3	0.000289	100	0	OG	NA
MED23	13	0.000306	0	66.7	TSG	NA
CTCF	21	0.00052	0	40	TSG	NA
NF1	21	0.00052	0	40	TSG	Rec
KDM6A	10	0.000645	0	60	TSG	Rec
CRIPAK	14	0.00253	0	50	TSG	NA
KRTAP4-5	4	0.00304	100	0	OG	NA
LURAP1L	4	0.00304	100	0	OG	NA
SETD2	14	0.00436	0	46.2	TSG	Rec
POLR2J3	3	0.00628	66.7	0	OG	NA
ZFP36L1	10	0.00733	0	55.6	TSG	NA
DUSP16	6	0.00733	0	80	TSG	NA
MEN1	5	0.00733	0	80	TSG	Rec
PABPC3	8	0.00733	0	80	TSG	NA
PKD1L2	7	0.00733	0	80	TSG	NA
POLR2B	8	0.00733	0	80	TSG	NA
ATM	20	0.0214	25	35.3	TSG	Rec
BRCA1	13	0.0224	0	45.5	TSG	Rec
ENSG00000232637	4	0.0305	0	100	TSG	NA
GNRH2	3	0.0305	0	100	TSG	NA
JTB	3	0.0305	0	100	TSG	NA
MAPRE3	4	0.0305	0	100	TSG	NA
FGFR2	8	0.0382	66.7	0	OG	Dom
DNMT3A	4	0.0449	66.7	0	OG	Rec

## Sheet: COAD
Gene	# Mutations	qDG	OG Score	TSG Score	Classification	CGC
APC	259	3.77e-254	0	85.5	TSG	Rec
ERICH6B	83	1.41e-157	90.5	1.3	OG	NA
KRAS	100	2.82e-143	88.4	0	OG	Dom
PIK3CA	71	6e-87	85.2	0	OG	Dom
TP53	131	1.29e-78	91.1	21.3	TSG	Rec
BRAF	36	2.47e-58	86.7	13.3	OG	Dom
KRTAP4-5	57	9.89e-58	91.9	3	OG	NA
PTPLA	30	1.57e-42	90	0	OG	NA
RNF43	41	7.27e-32	0	79.5	TSG	Rec
MTX1	14	8.02e-28	90.9	8.3	OG	NA
LURAP1L	17	5.31e-24	83.3	0	OG	NA
GLTPD2	20	8.06e-19	72.7	0	OG	NA
GRP	13	9.69e-19	100	8.3	OG	NA
ARID1A	33	5.42e-18	0	65.6	TSG	Rec
SPHK1	22	1.61e-17	100	0	OG	NA
KLF1	12	2.59e-17	77.8	12.5	OG	NA
KRTAP4-3	33	3.76e-16	90	0	OG	NA
SOX9	32	9.83e-16	0	63.3	TSG	NA
BMPR2	29	1.75e-15	0	66.7	TSG	NA
FBXW7	31	2.69e-15	66.7	42.9	TSG	Rec
PTEN	25	1.23e-14	40	66.7	TSG	Rec
C10orf95	7	3.68e-14	85.7	0	OG	NA
AMER1	27	3.11e-13	0	64	TSG	Rec
FEZ2	11	3.31e-13	85.7	0	OG	NA
TMPRSS13	57	4.38e-13	34.8	0	OG	NA
RNF222	9	4.97e-12	85.7	0	OG	NA
TGIF1	18	5.28e-12	0	76.5	TSG	NA
NRAS	9	2.91e-11	100	25	TSG	Dom
B3GNT6	24	4.95e-11	0	68.4	TSG	NA
ATM	42	6.68e-11	25	41.7	TSG	Rec
TEAD2	11	6.07e-10	0	100	TSG	NA
BCL9L	28	6.07e-10	0	59.1	TSG	NA
MBD6	21	6.07e-10	0	66.7	TSG	NA
ZFP36L2	13	1.33e-09	0	83.3	TSG	NA
ACVR2A	21	3.26e-09	0	60	TSG	NA
BCL9	23	6.83e-09	0	64.7	TSG	Dom
ZNF233	9	8.96e-09	0	100	TSG	NA
TCHH	46	1.12e-08	28.6	0	OG	NA
HNRNPL	17	1.81e-08	0	81.8	TSG	NA
CWF19L2	10	6.99e-08	0	88.9	TSG	NA
CCDC66	18	8.16e-08	0	62.5	TSG	NA
PSME4	26	8.16e-08	0	62.5	TSG	NA
SMAD4	32	1.08e-07	30.8	26.7	TSG	Rec
SETD1B	29	1.23e-07	0	52.4	TSG	NA
PBRM1	13	1.73e-07	0	69.2	TSG	Rec
LRRC24	5	2.11e-07	100	0	OG	NA
TTN	425	2.27e-07	0	17	NA	NA
MTDH	11	2.94e-07	75	22.2	TSG	NA
ZC3H13	20	3.36e-07	0	55.6	TSG	NA
SBK2	14	6.17e-07	100	0	OG	NA
REV3L	27	6.59e-07	0	52.6	TSG	NA
CCDC9	15	6.69e-07	75	0	OG	NA
RFX5	13	8.19e-07	0	72.7	TSG	NA
ZC3H18	19	8.95e-07	0	60	TSG	NA
RPL22	8	9.57e-07	0	87.5	TSG	Dom
OPRD1	23	1.86e-06	75	0	OG	NA
CD58	13	2.14e-06	0	66.7	TSG	NA
WBP1	7	2.78e-06	0	100	TSG	NA
ORAI1	6	3.32e-06	75	0	OG	NA
AKT1	9	4.03e-06	50	0	OG	Dom
ATAD5	15	4.91e-06	0	61.5	TSG	NA
MAP7D1	15	4.91e-06	0	61.5	TSG	NA
CTNNB1	24	5.88e-06	28.6	7.7	OG	Dom
PRR34	5	7.81e-06	100	0	OG	NA
C17orf82	6	1.02e-05	100	0	OG	NA
ATAD2	17	1.03e-05	0	57.1	TSG	NA
PIK3R1	15	1.03e-05	0	57.1	TSG	Rec
CASP8	11	1.03e-05	0	70	TSG	Rec
PNISR	11	1.03e-05	0	70	TSG	NA
ROCK1	12	1.03e-05	0	70	TSG	NA
ZNF280D	10	1.51e-05	0	85.7	TSG	NA
ASXL1	20	1.77e-05	0	45	TSG	Rec
BCOR	18	1.84e-05	0	53.3	TSG	Rec
AKAP9	33	1.84e-05	0	38.5	TSG	Dom
B2M	11	2.43e-05	0	63.6	TSG	NA
MGA	24	2.67e-05	0	42.9	TSG	NA
NF1	23	2.67e-05	0	42.9	TSG	Rec
PLEKHA6	21	3.19e-05	0	50	TSG	NA
C15orf56	6	3.59e-05	100	0	OG	NA
CEP290	25	4.17e-05	0	40.9	TSG	NA
AHI1	7	4.3e-05	0	100	TSG	NA
GNG12	5	4.3e-05	0	100	TSG	NA
RBMX	10	4.6e-05	0	75	TSG	NA
SLC9C1	18	4.77e-05	0	58.3	TSG	NA
HNF1A	14	9.78e-05	0	53.8	TSG	NA
CYHR1	12	0.000117	0	66.7	TSG	NA
JPH4	11	0.000117	0	66.7	TSG	NA
LRCH2	12	0.000117	0	66.7	TSG	NA
RBM44	11	0.000117	0	66.7	TSG	NA
RGL2	12	0.000117	0	66.7	TSG	NA
DMD	36	0.000125	0	36	TSG	NA
CHD3	20	0.000164	0	50	TSG	NA
SMTN	19	0.000164	0	50	TSG	NA
ATXN1	76	0.000184	17.6	5.3	NA	NA
LMAN1	7	0.000198	0	83.3	TSG	NA
UBQLN2	9	0.000198	0	83.3	TSG	NA
LARP4B	23	0.000198	0	40	TSG	NA
ACVR1B	11	0.000242	0	60	TSG	NA
ANKRD12	12	0.000242	0	60	TSG	NA
SCLT1	12	0.000242	0	60	TSG	NA
WDTC1	12	0.000242	0	60	TSG	NA
STAG1	15	0.000301	33.3	20	TSG	NA
TCF7L2	26	0.000434	0	36.4	TSG	Dom
AXIN2	24	0.000437	0	43.8	TSG	NA
YLPM1	19	0.000437	0	43.8	TSG	NA
ABCB4	16	0.000472	0	54.5	TSG	NA
CDK12	14	0.000472	0	54.5	TSG	Rec
VWA8	18	0.000472	0	54.5	TSG	NA
BRSK1	11	0.000543	0	71.4	TSG	NA
DDX17	9	0.000543	0	71.4	TSG	NA
HMX3	9	0.000543	0	71.4	TSG	NA
SMAD2	7	0.000543	0	71.4	TSG	NA
KIF21A	22	0.000631	0	41.2	TSG	NA
UBR5	21	0.000631	0	41.2	TSG	NA
OLAH	5	0.000631	0	100	TSG	NA
SRSF9	5	0.000631	0	100	TSG	NA
KCTD3	14	0.000802	0	50	TSG	NA
SCAF4	15	0.000802	0	50	TSG	NA
ETNK2	7	0.000849	66.7	20	TSG	NA
SYCE1L	6	0.000888	100	0	OG	NA
ARID2	19	0.000924	0	38.9	TSG	Rec
SRCAP	30	0.000924	0	38.9	TSG	NA
SVIL	30	0.000924	0	38.9	TSG	NA
HOMEZ	19	0.00098	50	7.7	OG	NA
ERCC2	15	0.00098	66.7	0	OG	Rec
C17orf96	8	0.00098	66.7	0	OG	NA
GOLGB1	31	0.00102	0	32	TSG	NA
UNC13C	39	0.00102	0	32	TSG	NA
KMT2C	38	0.00114	0	27.3	TSG	NA
FAM151A	12	0.00116	0	62.5	TSG	NA
FLCN	14	0.00116	0	62.5	TSG	NA
SHPRH	13	0.00116	0	62.5	TSG	NA
U2SURP	10	0.00116	0	62.5	TSG	NA
FHOD3	20	0.00126	0	46.2	TSG	NA
PTCH1	16	0.00126	0	46.2	TSG	Rec
SPCS1	5	0.00138	100	20	TSG	NA
NPW	5	0.00163	100	0	OG	NA
ASPDH	9	0.00163	66.7	0	OG	NA
RBP1	7	0.00181	100	0	OG	NA
KISS1	3	0.00217	100	0	OG	NA
ATP13A3	12	0.00222	0	55.6	TSG	NA
BRD3	14	0.00222	0	55.6	TSG	Dom
FETUB	11	0.00222	0	55.6	TSG	NA
NOD2	15	0.00222	0	55.6	TSG	NA
RBL1	14	0.00222	0	55.6	TSG	NA
RPGRIP1L	11	0.00222	0	55.6	TSG	NA
RTN4	12	0.00222	0	55.6	TSG	NA
TBC1D5	13	0.00222	0	55.6	TSG	NA
TOP2B	13	0.00222	0	55.6	TSG	NA
BAX	5	0.00222	0	80	TSG	NA
C7orf50	5	0.00222	0	80	TSG	NA
HNRNPA2B1	6	0.00222	0	80	TSG	Dom
HNRNPDL	6	0.00222	0	80	TSG	NA
INO80E	6	0.00222	0	80	TSG	NA
KIAA1033	6	0.00222	0	80	TSG	NA
TCP10L	6	0.00222	0	80	TSG	NA
ZNF878	7	0.00222	0	80	TSG	NA
TYMSOS	7	0.00231	100	20	TSG	NA
MCF2	15	0.00244	50	45.5	TSG	NA
CCDC168	92	0.00257	0	18.2	NA	NA
KIF2A	4	0.00306	100	100	TSG	NA
THAP8	7	0.00318	50	0	OG	NA
TRAPPC5	10	0.0033	66.7	0	OG	NA
ZNF649	9	0.0035	50	16.7	OG	NA
ASPM	43	0.00352	0	26.7	TSG	NA
VPS13C	27	0.00361	16.7	28.6	TSG	NA
BCORL1	17	0.00383	0	50	TSG	NA
CEP162	13	0.00383	0	50	TSG	NA
ESCO1	11	0.00383	0	50	TSG	NA
USP28	11	0.00383	0	50	TSG	NA
FAM174B	6	0.00442	66.7	0	OG	NA
GLTSCR1	34	0.00552	0	29.2	TSG	NA
ATP6V1H	9	0.00552	0	66.7	TSG	NA
BLM	10	0.00552	0	66.7	TSG	Rec
CYP51A1	7	0.00552	0	66.7	TSG	NA
IL2RG	8	0.00552	0	66.7	TSG	NA
LUC7L2	7	0.00552	0	66.7	TSG	NA
MKL2	8	0.00552	0	66.7	TSG	NA
PREPL	8	0.00552	0	66.7	TSG	NA
PROSER3	9	0.00552	0	66.7	TSG	NA
PRRT2	8	0.00552	0	66.7	TSG	NA
SHC1	8	0.00552	0	66.7	TSG	NA
WDR78	9	0.00552	0	66.7	TSG	NA
CIC	20	0.00564	0	35.3	TSG	Rec
USP35	22	0.00564	0	35.3	TSG	NA
BAZ1A	16	0.00573	0	45.5	TSG	NA
KIAA1324L	16	0.00573	0	45.5	TSG	NA
LRRCC1	13	0.00573	0	45.5	TSG	NA
MLH3	13	0.00573	0	45.5	TSG	NA
MSH2	13	0.00573	0	45.5	TSG	Rec
TRAPPC8	15	0.00573	0	45.5	TSG	NA
XYLT2	17	0.00573	0	45.5	TSG	NA
SACS	46	0.00606	0	24.2	TSG	NA
IDH1	6	0.00638	40	25	TSG	Dom
C20orf166	7	0.00676	66.7	20	TSG	NA
TSEN15	8	0.00749	50	0	OG	NA
LRRIQ1	25	0.0075	0	33.3	TSG	NA
NIPBL	24	0.0075	0	33.3	TSG	NA
TCERG1	22	0.0075	0	33.3	TSG	NA
BAG4	4	0.00758	0	100	TSG	NA
C17orf58	3	0.00758	NaN	100	TSG	NA
CBX3	4	0.00758	0	100	TSG	NA
DSTN	3	0.00758	0	100	TSG	NA
ELF3	4	0.00758	0	100	TSG	NA
GTPBP8	4	0.00758	0	100	TSG	NA
IRF1	3	0.00758	0	100	TSG	NA
LYG1	3	0.00758	0	100	TSG	NA
MRI1	3	0.00758	0	100	TSG	NA
OSTM1	4	0.00758	0	100	TSG	NA
PA2G4	5	0.00758	0	100	TSG	NA
RAB42	3	0.00758	0	100	TSG	NA
RIMBP3C	3	0.00758	NaN	100	TSG	NA
SREK1IP1	3	0.00758	0	100	TSG	NA
TFEC	4	0.00758	0	100	TSG	NA
TNFSF13B	3	0.00758	0	100	TSG	NA
ANK3	48	0.00758	0	26.9	TSG	NA
ELMSAN1	18	0.00817	0	41.7	TSG	NA
ERBB2	10	0.00849	50	0	OG	Dom
ZNF721	15	0.00866	50	0	OG	NA
COL11A1	32	0.00925	0	31.6	TSG	NA
ROBO2	26	0.00925	0	31.6	TSG	NA
LRRK2	43	0.00945	0	25.9	TSG	NA
BPIFB4	11	0.00945	0	57.1	TSG	NA
C6orf89	8	0.00945	0	57.1	TSG	NA
CRTC1	14	0.00945	0	57.1	TSG	NA
RAPGEF6	8	0.00945	0	57.1	TSG	NA
RAPH1	11	0.00945	0	57.1	TSG	NA
SPZ1	8	0.00945	0	57.1	TSG	NA
COL6A5	41	0.0119	0	25	TSG	NA
CNTLN	17	0.0119	0	38.5	TSG	NA
TTC3	20	0.0119	0	38.5	TSG	NA
TNRC6B	24	0.012	0	30	TSG	NA
KMT2D	54	0.012	0	19.1	NA	Rec
ABCA5	17	0.0162	0	35.7	TSG	NA
ATP2A1	16	0.0162	0	50	TSG	NA
C15orf52	11	0.0162	0	50	TSG	NA
CAMTA2	11	0.0162	0	50	TSG	NA
CASP5	8	0.0162	0	50	TSG	NA
CSTF3	9	0.0162	0	50	TSG	NA
EIF4G3	11	0.0162	0	50	TSG	NA
EPS8	10	0.0162	0	50	TSG	NA
MVK	9	0.0162	0	50	TSG	NA
MYOCD	17	0.0162	0	50	TSG	NA
NELL2	13	0.0162	0	50	TSG	NA
NPAT	14	0.0162	0	50	TSG	NA
STAU2	9	0.0162	0	50	TSG	NA
USP7	13	0.0162	0	50	TSG	NA
ZFYVE16	9	0.0162	0	50	TSG	NA
ZMYM2	10	0.0162	0	50	TSG	NA
ZNF717	19	0.0162	0	50	TSG	NA
DYNC2H1	32	0.0193	0	27.3	TSG	NA
KIAA0040	8	0.0198	50	0	OG	NA
WDR87	55	0.0208	0	22.6	TSG	NA
CDH10	22	0.0213	0	33.3	TSG	NA
RGS22	19	0.0213	0	33.3	TSG	NA
ALG12	5	0.0213	0	75	TSG	NA
ANO10	4	0.0213	0	75	TSG	NA
BAIAP2L1	13	0.0213	0	75	TSG	NA
CETN3	4	0.0213	0	75	TSG	NA
CLDN5	5	0.0213	0	75	TSG	NA
CRELD2	7	0.0213	0	75	TSG	NA
CRYGA	6	0.0213	0	75	TSG	NA
DGKB	22	0.0213	0	75	TSG	NA
EFNB3	6	0.0213	0	75	TSG	NA
FXR2	6	0.0213	0	75	TSG	NA
GPHN	6	0.0213	0	75	TSG	Dom
HCFC1R1	5	0.0213	0	75	TSG	NA
IFNGR1	6	0.0213	0	75	TSG	NA
KCTD20	10	0.0213	0	75	TSG	NA
ODF3L2	6	0.0213	0	75	TSG	NA
PIGZ	6	0.0213	0	75	TSG	NA
RAB6B	6	0.0213	0	75	TSG	NA
SCNN1A	7	0.0213	0	75	TSG	NA
SERPINB1	5	0.0213	0	75	TSG	NA
SLC16A1	6	0.0213	0	75	TSG	NA
TM9SF3	5	0.0213	0	75	TSG	NA
UPF3A	8	0.0213	0	75	TSG	NA
VPS33A	5	0.0213	0	75	TSG	NA
ZFYVE19	6	0.0213	0	75	TSG	NA
ZMYM5	5	0.0213	0	75	TSG	NA
KMT2A	32	0.0219	0	26.1	TSG	NA
GLI1	14	0.0236	0	44.4	TSG	NA
ITGA10	15	0.0236	0	44.4	TSG	NA
ITGAV	14	0.0236	0	44.4	TSG	NA
LUZP1	11	0.0236	0	44.4	TSG	NA
MLH1	10	0.0236	0	44.4	TSG	Rec
MLLT4	13	0.0236	0	44.4	TSG	Dom
PRR25	11	0.0236	0	44.4	TSG	NA
TMPO	10	0.0236	0	44.4	TSG	NA
KMT2B	42	0.0265	0	21.2	TSG	NA
KIAA0825	21	0.0272	0	31.2	TSG	NA
SCAF11	20	0.0272	0	31.2	TSG	NA
GNAS	23	0.0319	18.8	0	NA	Dom
SYNE1	139	0.0356	0	14.7	NA	NA
GRIK2	30	0.0356	0	29.4	TSG	NA
SPEF2	25	0.0356	0	29.4	TSG	NA
YTHDC2	22	0.0356	0	29.4	TSG	NA
BRD8	13	0.0356	0	40	TSG	NA
CCDC178	15	0.0356	0	40	TSG	NA
FLNB	30	0.0356	0	40	TSG	NA
PDE3A	16	0.0356	0	40	TSG	NA
PGR	15	0.0356	0	40	TSG	NA
RBM27	12	0.0356	0	40	TSG	NA
SRFBP1	11	0.0356	0	40	TSG	NA
TBC1D32	16	0.0356	0	40	TSG	NA
UBE3A	13	0.0356	0	40	TSG	NA
BRCA2	34	0.0405	0	23.1	TSG	Rec
C17orf100	5	0.042	0	60	TSG	NA
C1orf100	5	0.042	0	60	TSG	NA
C1QTNF5	5	0.042	0	60	TSG	NA
CCDC173	6	0.042	0	60	TSG	NA
CDKN1B	5	0.042	0	60	TSG	NA
FASTKD3	9	0.042	0	60	TSG	NA
FBXO34	7	0.042	0	60	TSG	NA
FBXO38	9	0.042	0	60	TSG	NA
GPR22	7	0.042	0	60	TSG	NA
HMG20A	6	0.042	0	60	TSG	NA
KIFAP3	6	0.042	0	60	TSG	NA
LMTK3	15	0.042	0	60	TSG	NA
MMS22L	8	0.042	0	60	TSG	NA
PDE10A	10	0.042	0	60	TSG	NA
PHACTR2	7	0.042	0	60	TSG	NA
PLAGL2	7	0.042	0	60	TSG	NA
PNPLA5	7	0.042	0	60	TSG	NA
RAB40C	8	0.042	0	60	TSG	NA
RNF128	7	0.042	0	60	TSG	NA
SLC44A4	8	0.042	0	60	TSG	NA
SMARCD2	6	0.042	0	60	TSG	NA
SSBP2	7	0.042	0	60	TSG	NA
TOX4	7	0.042	0	60	TSG	NA
YIF1A	8	0.042	0	60	TSG	NA
ZMYM1	6	0.042	0	60	TSG	NA
ZNF14	5	0.042	0	60	TSG	NA
ASH1L	26	0.0421	0	27.8	TSG	NA
CASC5	23	0.0421	0	27.8	TSG	NA
CHD8	23	0.0421	0	27.8	TSG	NA
NBEA	44	0.0449	0	22.2	TSG	NA
CSMD3	80	0.0471	0	16.7	NA	NA
BRWD1	15	0.0471	0	36.4	TSG	NA
KMT2E	16	0.0471	0	36.4	TSG	NA
SULF1	17	0.0471	0	36.4	TSG	NA
YY1AP1	18	0.0471	0	36.4	TSG	NA
ZDHHC8	20	0.0471	0	36.4	TSG	NA

## Sheet: GBM
Gene	# Mutations	qDG	OG Score	TSG Score	Classification	CGC
EGFR	99	1.08e-52	39.3	0	OG	Dom
TP53	97	1.41e-45	81.7	17	OG	Rec
IDH1	14	2.42e-36	100	0	OG	Dom
PTEN	90	1.15e-30	15.2	45.5	TSG	Rec
NF1	36	2.64e-29	0	82.4	TSG	Rec
RB1	28	9.66e-25	0	85.2	TSG	Rec
PIK3CA	33	1.71e-21	61.5	16.7	OG	Dom
BRAF	7	2.97e-09	83.3	0	OG	Dom
STAG2	12	4.83e-08	0	81.8	TSG	Rec
PIK3R1	33	1.48e-06	31.2	32.3	TSG	Rec
FRG1B	20	2.02e-06	70	16.7	OG	NA
WASH3P	17	2.02e-06	75	0	OG	NA
ZNF844	7	9.52e-06	100	0	OG	NA
ATRX	18	1.36e-05	0	52.9	TSG	Rec
PARG	4	0.000123	100	0	OG	NA
RPL5	7	0.00301	0	71.4	TSG	Dom
CHD8	10	0.00688	0	62.5	TSG	NA

## Sheet: HNSC
Gene	# Mutations	qDG	OG Score	TSG Score	Classification	CGC
TP53	308	4.28e-178	82.6	39.5	TSG	Rec
PIK3CA	76	2.65e-95	85.1	0	OG	Dom
FAT1	114	2.57e-73	0	78.4	TSG	NA
CDKN2A	80	1.37e-68	33.3	80.8	TSG	Rec
KMT2D	76	2.86e-39	0	65.2	TSG	Rec
FRG1B	53	5.31e-29	91.7	17.6	OG	NA
NFE2L2	24	1.1e-25	77.3	0	OG	Dom
HRAS	14	4.58e-19	92.3	0	OG	Dom
RPSAP58	13	4.29e-17	100	0	OG	NA
NOTCH1	82	7.21e-15	0	35.5	TSG	Dom
NSD1	48	1.71e-10	0	58.3	TSG	Dom
EPHA2	21	1.76e-09	0	73.3	TSG	NA
CASP8	34	2.24e-08	0	43.8	TSG	Rec
ASXL1	14	2.4e-08	0	71.4	TSG	Rec
AJUBA	24	6.24e-08	0	66.7	TSG	NA
RB1	13	1.07e-07	0	75	TSG	Rec
NOTCH2	21	6.75e-07	0	55.6	TSG	Dom
ARID2	16	1.84e-06	0	60	TSG	Rec
WASH3P	22	8.02e-06	60	0	OG	NA
KDM6A	10	2.63e-05	0	70	TSG	Rec
KIAA1267	9	3.69e-05	0	85.7	TSG	NA
TGFBR2	18	4.44e-05	0	53.3	TSG	NA
LURAP1L	7	5.83e-05	60	0	OG	NA
PSIP1	9	0.000125	0	75	TSG	Dom
KMT2B	16	0.000125	0	58.3	TSG	NA
CSNK2A1	10	0.000783	33.3	60	TSG	NA
RASA1	16	0.00082	0	46.7	TSG	NA
CASP5	7	0.00182	0	71.4	TSG	NA
NECAB1	10	0.00448	0	62.5	TSG	NA
B2M	7	0.00471	100	57.1	TSG	NA
CTCF	16	0.0128	0	40	TSG	NA
DOCK11	15	0.0165	0	50	TSG	NA
HLA-A	19	0.0165	0	50	TSG	Dom
FBXW7	20	0.028	33.3	22.2	TSG	Rec
KMT2C	29	0.0325	0	28	TSG	NA
CDKL2	4	0.0384	0	100	TSG	NA
CRIPAK	4	0.0384	0	100	TSG	NA
STAG3L2	3	0.0384	0	100	TSG	NA
ZNF844	8	0.0403	50	0	OG	NA

## Sheet: LUSC
Gene	# Mutations	qDG	OG Score	TSG Score	Classification	CGC
TP53	154	4.44e-77	83.5	28.7	TSG	Rec
NFE2L2	28	3.92e-36	88	0	OG	Dom
PIK3CA	30	3.15e-30	76.9	0	OG	Dom
KMT2D	60	1.26e-08	0	34.6	TSG	Rec
CDKN2A	27	5.38e-07	37.5	46.2	TSG	Rec
HRAS	5	1.03e-06	100	0	OG	Dom
RB1	12	5.16e-06	0	72.7	TSG	Rec
PTEN	16	0.000267	20	50	TSG	Rec
FGFR3	4	0.000831	75	0	OG	Dom
FAT1	33	0.0016	0	34.6	TSG	NA
KDM6A	7	0.00466	0	71.4	TSG	Rec
RASA1	8	0.00466	0	71.4	TSG	NA
CSMD3	145	0.00529	0	17.2	NA	NA
NF1	25	0.0453	0	30.4	TSG	Rec

## Sheet: OV
Gene	# Mutations	qDG	OG Score	TSG Score	Classification	CGC
TP53	199	1.81e-116	87.3	32.1	TSG	Rec
NF1	11	0.00376	0	60	TSG	Rec
BRCA2	7	0.0381	0	80	TSG	Rec

## Sheet: READ
Gene	# Mutations	qDG	OG Score	TSG Score	Classification	CGC
APC	111	2.3e-123	0	91.8	TSG	Rec
KRAS	33	2.92e-56	97	0	OG	Dom
ERICH6B	28	1.66e-55	92.3	0	OG	NA
TP53	69	3.84e-39	90.9	26.9	TSG	Rec
LURAP1L	14	1.13e-25	100	0	OG	NA
NRAS	9	1.09e-12	100	0	OG	Dom
PIK3CA	10	6.08e-12	88.9	0	OG	Dom
PTPLA	9	5.9e-10	83.3	0	OG	NA
KRTAP4-5	13	2.64e-09	77.8	0	OG	NA
FBXW7	17	1.71e-08	66.7	66.7	TSG	Rec
KRTAP4-3	17	1.71e-08	100	0	OG	NA
TMPRSS13	17	4.79e-07	66.7	0	OG	NA
AMER1	5	0.000272	0	100	TSG	Rec
ZFP36L2	5	0.000272	0	100	TSG	NA
RNMT	3	0.000448	100	0	OG	NA
MTX1	2	0.000448	100	0	OG	NA
ETNK2	4	0.000578	100	0	OG	NA
KLF1	2	0.000635	100	0	OG	NA
SBK2	9	0.000642	100	0	OG	NA
ADM2	5	0.0033	100	0	OG	NA
C4orf32	2	0.0039	100	0	OG	NA
RNF222	2	0.00533	100	0	OG	NA
B2M	4	0.00542	NaN	100	TSG	NA
FEZ2	4	0.0059	66.7	0	OG	NA
SOX9	5	0.0224	0	80	TSG	NA

## Sheet: UCEC
Gene	# Mutations	qDG	OG Score	TSG Score	Classification	CGC
PIK3CA	132	3.98e-156	81.2	0	OG	Dom
PTEN	216	5.02e-152	50	57.8	TSG	Rec
ARID1A	112	1.58e-118	0	90	TSG	Rec
CTNNB1	65	6.98e-113	95	0	OG	Dom
KRAS	41	1.15e-66	95	0	OG	Dom
PIK3R1	96	7.25e-37	33.3	44	TSG	Rec
TP53	57	5.15e-29	85	21.8	TSG	Rec
RGPD3	51	1.17e-28	90.9	0	OG	NA
CTCF	51	4e-27	0	63.3	TSG	NA
FGFR2	26	3.05e-21	90.9	14.3	OG	Dom
FBXW7	28	8.32e-20	90	36	TSG	Rec
RSBN1L	16	1.16e-16	75	16.7	OG	NA
RPL22	14	1.55e-16	0	100	TSG	Dom
RNF43	27	4.49e-16	0	69.2	TSG	Rec
KMT2D	68	9.48e-15	0	40.7	TSG	Rec
TRIM48	13	1.59e-14	100	0	OG	NA
ARID5B	36	3.14e-14	0	69.6	TSG	NA
ZFHX3	41	8.04e-14	0	66.7	TSG	NA
JAK1	27	3.8e-13	0	68.2	TSG	Dom
NIPBL	29	3.8e-13	0	68.2	TSG	NA
PPP2R1A	16	1.45e-11	85.7	0	OG	NA
NFE2L2	12	1.76e-11	80	11.1	OG	Dom
ACVR2A	11	2.21e-10	0	90.9	TSG	NA
NRIP1	10	4.61e-10	0	100	TSG	NA
CHD3	28	1.2e-09	0	63.2	TSG	NA
EP300	19	2.52e-09	0	68.8	TSG	Rec
AKT1	8	3.72e-09	66.7	0	OG	Dom
NF1	22	5.68e-09	0	57.1	TSG	Rec
C11orf57	8	7.95e-09	0	100	TSG	NA
FETUB	10	7.95e-09	0	100	TSG	NA
UPF3B	13	1.61e-08	0	81.8	TSG	NA
MBD6	17	3.11e-08	0	66.7	TSG	NA
TTK	14	3.79e-08	100	69.2	TSG	NA
RB1	13	5.6e-08	0	75	TSG	Rec
ATM	18	7.24e-08	0	62.5	TSG	Rec
ACBD3	19	1.49e-07	0	58.8	TSG	NA
ARHGAP35	21	1.49e-07	0	58.8	TSG	NA
ADGB	11	1.01e-06	0	87.5	TSG	NA
RALGAPB	22	1.94e-06	0	56.2	TSG	NA
TOMM70A	11	4.08e-06	0	77.8	TSG	NA
CWF19L2	14	4.92e-06	0	61.5	TSG	NA
ELMSAN1	19	4.92e-06	0	61.5	TSG	NA
ZC3H13	15	4.92e-06	0	61.5	TSG	NA
NRAS	7	5.78e-06	71.4	0	OG	Dom
PRH2	5	7.49e-06	100	0	OG	NA
PDS5B	17	1.02e-05	0	57.1	TSG	NA
CAMSAP2	14	1.02e-05	0	70	TSG	NA
ESRP1	12	1.02e-05	0	70	TSG	NA
INPPL1	21	1.02e-05	0	70	TSG	NA
RBM27	11	1.02e-05	0	70	TSG	NA
EBPL	9	1.48e-05	75	11.1	OG	NA
CEP290	17	1.91e-05	0	53.3	TSG	NA
GAGE2A	4	1.94e-05	100	0	OG	NA
APC	16	3.49e-05	0	50	TSG	Rec
PLAC4	79	3.49e-05	0	50	TSG	NA
DDX17	7	4.4e-05	NaN	100	TSG	NA
SMAP1	8	4.4e-05	0	100	TSG	NA
TRUB1	7	4.4e-05	0	100	TSG	NA
AP1S1	8	4.4e-05	0	75	TSG	NA
DIEXF	10	4.4e-05	0	75	TSG	NA
IL6ST	10	4.4e-05	0	75	TSG	Dom
RDX	10	4.4e-05	0	75	TSG	NA
ROCK1	9	4.4e-05	0	75	TSG	NA
TRIP12	12	4.4e-05	0	75	TSG	NA
MAP3K1	13	4.4e-05	0	58.3	TSG	NA
REV3L	17	4.4e-05	0	58.3	TSG	NA
ZMYM2	14	4.4e-05	0	58.3	TSG	NA
F8	19	8.68e-05	0	53.8	TSG	NA
NSD1	27	8.68e-05	0	53.8	TSG	Dom
SCAF4	17	8.68e-05	0	53.8	TSG	NA
ATF7IP	12	0.000108	0	66.7	TSG	NA
CCAR1	11	0.000108	0	66.7	TSG	NA
RBBP6	13	0.000108	0	66.7	TSG	NA
USP9X	24	0.000121	0	42.1	TSG	NA
ARID1B	19	0.000146	0	50	TSG	NA
ARID4B	18	0.000146	0	50	TSG	NA
UBR5	17	0.000146	0	50	TSG	NA
FAT1	42	0.000152	0	30.3	TSG	NA
C6	10	0.000168	0	83.3	TSG	NA
FOXP4	12	0.000168	0	83.3	TSG	NA
MRPS31	7	0.000168	0	83.3	TSG	NA
TMEM55A	8	0.000168	0	83.3	TSG	NA
TCERG1	12	0.000218	0	60	TSG	NA
PRRC2C	21	0.000233	0	46.7	TSG	NA
SETD1B	20	0.000233	0	46.7	TSG	NA
DHX9	16	0.000436	0	54.5	TSG	NA
DNAH12	14	0.000436	0	54.5	TSG	NA
ASXL1	7	0.000443	0	71.4	TSG	Rec
CALD1	11	0.000443	0	71.4	TSG	NA
EIF2A	8	0.000443	0	71.4	TSG	NA
FGF13	12	0.000443	0	71.4	TSG	NA
ITGA10	12	0.000443	0	71.4	TSG	NA
KDM6A	7	0.000443	0	71.4	TSG	Rec
KIAA0020	9	0.000443	0	71.4	TSG	NA
KIAA2022	15	0.000443	0	71.4	TSG	NA
OR4M2	11	0.000443	0	71.4	TSG	NA
PHF20L1	9	0.000443	0	71.4	TSG	NA
SCLT1	8	0.000443	0	71.4	TSG	NA
SPAG17	14	0.000443	0	71.4	TSG	NA
TOP2A	10	0.000443	0	71.4	TSG	NA
SOS1	9	0.000495	40	0	OG	NA
C6orf89	5	0.000505	0	100	TSG	NA
CBX5	5	0.000505	0	100	TSG	NA
CCDC15	5	0.000505	NaN	100	TSG	NA
DAZAP1	8	0.000505	0	100	TSG	NA
DDX60L	6	0.000505	0	100	TSG	NA
SREK1IP1	4	0.000505	0	100	TSG	NA
BCL9	16	0.000637	0	50	TSG	Dom
KANSL1L	17	0.000637	0	50	TSG	NA
WDR87	22	0.000637	0	50	TSG	NA
MACF1	32	0.000752	0	38.9	TSG	NA
C5orf42	14	0.000951	0	62.5	TSG	NA
CNKSR2	12	0.000951	0	62.5	TSG	NA
DYRK1A	12	0.000951	0	62.5	TSG	NA
IL2RG	10	0.000951	0	62.5	TSG	NA
MCF2	11	0.000951	NaN	62.5	TSG	NA
TAB2	10	0.000951	0	62.5	TSG	NA
USP26	10	0.000951	0	62.5	TSG	NA
METTL14	5	0.000995	66.7	25	TSG	NA
ADAM23	12	0.00194	0	55.6	TSG	NA
INPP4A	14	0.00194	0	55.6	TSG	NA
ITSN2	12	0.00194	0	55.6	TSG	NA
RAE1	12	0.00194	0	55.6	TSG	NA
SEC31A	11	0.00194	0	55.6	TSG	NA
ADAM9	8	0.00194	0	80	TSG	NA
C1QTNF5	5	0.00194	0	80	TSG	NA
CCDC73	6	0.00194	0	80	TSG	NA
CNTLN	7	0.00194	0	80	TSG	NA
DCDC2	8	0.00194	0	80	TSG	NA
FAHD2A	6	0.00194	0	80	TSG	NA
IFIH1	6	0.00194	0	80	TSG	NA
LARP4B	6	0.00194	0	80	TSG	NA
DNAH14	20	0.00251	0	40	TSG	NA
MAX	5	0.00275	75	0	OG	Rec
CFAP44	13	0.00345	0	50	TSG	NA
ZMYM4	12	0.00345	0	50	TSG	NA
PCLO	30	0.00378	0	37.5	TSG	NA
ABCA6	10	0.00479	0	66.7	TSG	NA
ANTXR2	8	0.00479	0	66.7	TSG	NA
CEP295	9	0.00479	0	66.7	TSG	NA
CR2	9	0.00479	0	66.7	TSG	NA
FUBP1	7	0.00479	0	66.7	TSG	Rec
GCC2	8	0.00479	0	66.7	TSG	NA
HCFC2	7	0.00479	0	66.7	TSG	NA
LARP7	8	0.00479	0	66.7	TSG	NA
MTMR11	13	0.00479	0	66.7	TSG	NA
NAA15	7	0.00479	0	66.7	TSG	NA
R3HDM1	10	0.00479	0	66.7	TSG	NA
SECISBP2L	9	0.00479	0	66.7	TSG	NA
TRMT10C	7	0.00479	0	66.7	TSG	NA
TTF1	9	0.00479	0	66.7	TSG	NA
UHRF1BP1L	8	0.00479	0	66.7	TSG	NA
XPOT	8	0.00479	0	66.7	TSG	NA
ASPM	16	0.00523	0	45.5	TSG	NA
NKTR	13	0.00523	0	45.5	TSG	NA
PDZD2	22	0.00523	0	45.5	TSG	NA
ZNF292	24	0.0066	0	33.3	TSG	NA
ADAD1	5	0.0066	0	100	TSG	NA
AGBL3	3	0.0066	0	100	TSG	NA
ARL14EP	3	0.0066	0	100	TSG	NA
BMF	3	0.0066	0	100	TSG	NA
CASD1	6	0.0066	0	100	TSG	NA
CENPC	4	0.0066	0	100	TSG	NA
CEP112	3	0.0066	NaN	100	TSG	NA
CNOT3	5	0.0066	0	100	TSG	Rec
CTAGE5	5	0.0066	0	100	TSG	NA
DSTN	3	0.0066	0	100	TSG	NA
FAF1	4	0.0066	0	100	TSG	NA
FHAD1	6	0.0066	0	100	TSG	NA
HLA-DRB1	7	0.0066	0	100	TSG	NA
HNRNPC	4	0.0066	0	100	TSG	NA
INO80E	4	0.0066	0	100	TSG	NA
LCE2A	4	0.0066	0	100	TSG	NA
MTF2	3	0.0066	0	100	TSG	NA
NIPA2	4	0.0066	0	100	TSG	NA
NUGGC	5	0.0066	0	100	TSG	NA
PLEKHA5	5	0.0066	0	100	TSG	NA
PUS7	4	0.0066	0	100	TSG	NA
SENP6	5	0.0066	0	100	TSG	NA
SLC4A1AP	5	0.0066	0	100	TSG	NA
SULT6B1	4	0.0066	0	100	TSG	NA
TCEAL5	11	0.0066	0	100	TSG	NA
TCF7	5	0.0066	0	100	TSG	NA
TVP23A	3	0.0066	0	100	TSG	NA
WDR55	4	0.0066	0	100	TSG	NA
BRWD3	15	0.00708	0	41.7	TSG	NA
DNAH7	20	0.00708	0	41.7	TSG	NA
ABL2	11	0.00794	0	57.1	TSG	Dom
ADD3	9	0.00794	0	57.1	TSG	NA
COL12A1	13	0.00794	0	57.1	TSG	NA
CSPP1	9	0.00794	0	57.1	TSG	NA
FOXA2	13	0.00794	0	57.1	TSG	NA
ICE1	10	0.00794	0	57.1	TSG	NA
JAG1	14	0.00794	0	57.1	TSG	NA
MED13	13	0.00794	0	57.1	TSG	NA
ROBO2	10	0.00794	0	57.1	TSG	NA
RPGR	12	0.00794	0	57.1	TSG	NA
SYCP1	8	0.00794	0	57.1	TSG	NA
TAF15	9	0.00794	0	57.1	TSG	Dom
TLE1	14	0.00794	0	57.1	TSG	NA
VPS13C	9	0.00794	0	57.1	TSG	NA
ZNF609	11	0.00794	0	57.1	TSG	NA
KMT2C	33	0.00998	0	25	TSG	NA
ANK3	24	0.0101	0	38.5	TSG	NA
TAF1	29	0.012	15.4	12.5	NA	NA
CCDC168	29	0.0136	0	28.6	TSG	NA
ARFGEF1	20	0.0142	0	35.7	TSG	NA
CIC	16	0.0142	0	35.7	TSG	Rec
MKI67	23	0.0142	0	35.7	TSG	NA
CHD9	11	0.0142	0	50	TSG	NA
KLF3	10	0.0142	0	50	TSG	NA
LUZP1	10	0.0142	0	50	TSG	NA
MAP7D3	13	0.0142	0	50	TSG	NA
MROH2B	15	0.0142	0	50	TSG	NA
RASA1	9	0.0142	0	50	TSG	NA
RECK	13	0.0142	0	50	TSG	NA
ROBO1	13	0.0142	0	50	TSG	NA
TSC1	9	0.0142	0	50	TSG	Rec
BRCA2	19	0.0177	0	33.3	TSG	Rec
AKAP7	5	0.0177	0	75	TSG	NA
ARNT	9	0.0177	0	75	TSG	Dom
C9orf131	6	0.0177	0	75	TSG	NA
CCDC181	5	0.0177	0	75	TSG	NA
CPEB2	5	0.0177	0	75	TSG	NA
CPED1	7	0.0177	0	75	TSG	NA
DDX27	8	0.0177	0	75	TSG	NA
DDX47	10	0.0177	0	75	TSG	NA
DPAGT1	5	0.0177	0	75	TSG	NA
EPHA2	5	0.0177	0	75	TSG	NA
ERICH6B	4	0.0177	0	75	TSG	NA
EVI2B	4	0.0177	0	75	TSG	NA
FAM151A	6	0.0177	0	75	TSG	NA
GBP7	6	0.0177	0	75	TSG	NA
GOT1L1	5	0.0177	0	75	TSG	NA
HNF1B	6	0.0177	0	75	TSG	NA
LIG3	7	0.0177	0	75	TSG	NA
LIMCH1	6	0.0177	0	75	TSG	NA
LMAN1	4	0.0177	0	75	TSG	NA
LUZP4	5	0.0177	0	75	TSG	NA
MAP7D1	5	0.0177	0	75	TSG	NA
MS4A13	4	0.0177	0	75	TSG	NA
MSH2	5	0.0177	0	75	TSG	Rec
OR6C75	6	0.0177	0	75	TSG	NA
OTUD7B	10	0.0177	0	75	TSG	NA
OVGP1	8	0.0177	0	75	TSG	NA
PIK3C2B	10	0.0177	0	75	TSG	NA
PRRG1	5	0.0177	0	75	TSG	NA
RABGAP1	6	0.0177	0	75	TSG	NA
RBM43	4	0.0177	0	75	TSG	NA
RNF111	5	0.0177	0	75	TSG	NA
RSF1	6	0.0177	0	75	TSG	NA
RXFP2	5	0.0177	0	75	TSG	NA
SLC3A2	5	0.0177	0	75	TSG	NA
SMC3	5	0.0177	0	75	TSG	NA
TAF1B	4	0.0177	0	75	TSG	NA
TTC14	5	0.0177	0	75	TSG	NA
VPS11	5	0.0177	0	75	TSG	NA
WIPF2	6	0.0177	0	75	TSG	NA
XPR1	7	0.0177	0	75	TSG	NA
XYLT2	7	0.0177	0	75	TSG	NA
ZFP36L2	4	0.0177	0	75	TSG	NA
PSME4	14	0.0202	0	44.4	TSG	NA
TET2	9	0.0202	0	44.4	TSG	Rec
FLG	47	0.0233	0	31.2	TSG	NA
MGA	19	0.0233	0	31.2	TSG	NA
ANKRD26	13	0.0312	0	40	TSG	NA
ATRX	11	0.0312	0	40	TSG	Rec
FBN2	25	0.0312	0	40	TSG	NA
FLG2	22	0.0312	0	40	TSG	NA
KBTBD6	14	0.0312	0	40	TSG	NA
PPFIA2	17	0.0312	0	40	TSG	NA
SYCP2	12	0.0312	0	40	TSG	NA
TPR	17	0.0312	0	40	TSG	Dom
ADAMTSL1	11	0.0361	0	60	TSG	NA
AMOT	7	0.0361	0	60	TSG	NA
ARHGAP30	10	0.0361	0	60	TSG	NA
BMS1	9	0.0361	0	60	TSG	NA
C14orf39	6	0.0361	0	60	TSG	NA
CACUL1	6	0.0361	0	60	TSG	NA
CCDC88A	6	0.0361	NaN	60	TSG	NA
CRIPAK	6	0.0361	0	60	TSG	NA
CTNNA3	12	0.0361	0	60	TSG	NA
DNAJC11	7	0.0361	0	60	TSG	NA
DYNC1I2	7	0.0361	0	60	TSG	NA
EXOSC9	6	0.0361	0	60	TSG	NA
KCNA4	9	0.0361	0	60	TSG	NA
KIAA1024	8	0.0361	0	60	TSG	NA
MLH3	6	0.0361	0	60	TSG	NA
MRE11A	7	0.0361	0	60	TSG	NA
NAALADL2	10	0.0361	0	60	TSG	NA
NCKAP5L	10	0.0361	0	60	TSG	NA
PLA2G4E	7	0.0361	0	60	TSG	NA
PPFIA1	10	0.0361	0	60	TSG	NA
RBM6	7	0.0361	0	60	TSG	NA
SETDB1	8	0.0361	0	60	TSG	NA
SGOL2	7	0.0361	0	60	TSG	NA
SMC4	6	0.0361	0	60	TSG	NA
SPATA31D1	16	0.0361	0	60	TSG	NA
SSH2	7	0.0361	0	60	TSG	NA
TDRD1	7	0.0361	0	60	TSG	NA
THOC1	7	0.0361	0	60	TSG	NA
UBAP2	9	0.0361	0	60	TSG	NA
ZNF106	7	0.0361	0	60	TSG	NA
ZNF449	6	0.0361	0	60	TSG	NA
ZNF675	6	0.0361	0	60	TSG	NA
ZNF878	6	0.0361	NaN	60	TSG	NA
TTN	151	0.039	0	15.3	NA	NA
AKAP13	17	0.0417	0	36.4	TSG	NA
