# Supplementary material for: SomInaClust: detection of cancer genes based on somatic mutation patterns of inactivation and clustering
Source: BMC Bioinformatics. 2015 Apr 23;16:125. doi: 10.1186/s12859-015-0555-7 (PMC4410004; doi:10.1186/s12859-015-0555-7)
Supplement: Additional file 8: Table S4. — Classification results. Contingency tables showing the classification results of all 9 individual cancers and the pooled set of tumours. The following cancer types were analysed: bladder cancer (BLCA), breast cancer (BRCA), colon cancer (COAD), glioblastoma multiforme (GBM), head and neck squamous cell cancer (HNSC), lung squamous cell cancer (LUSC), ovarian cancer (OV), rectal cancer (READ) and uterine cancer (UCEC). [file 12859_2015_555_MOESM8_ESM.xlsx]

## Sheet: Predictions
BLCA					BRCA					COAD					GBM
	Dom	Rec				Dom	Rec				Dom	Rec				Dom	Rec
OG	1	0	1		OG	6	1	7		OG	6	1	7		OG	4	1	5
TSG	0	4	4		TSG	1	13	14		TSG	10	23	33		TSG	1	6	7
	1	4	5			7	14	21			16	24	40			5	7	12
Accuracy			1		Accuracy			0.904762		Accuracy			0.725		Accuracy			0.833333
Sensitivity OG			1		Sensitivity OG			0.857143		Sensitivity OG			0.375		Sensitivity OG			0.8
Sensitivity TSG			1		Sensitivity TSG			0.928571		Sensitivity TSG			0.958333		Sensitivity TSG			0.857143
Positive predictive value OG			1		Positive predictive value OG			0.857143		Positive predictive value OG			0.857143		Positive predictive value OG			0.8
Positive predictive value TSG			1		Positive predictive value TSG			0.928571		Positive predictive value TSG			0.69697		Positive predictive value TSG			0.857143
HNSC					LUSC					OV					READ
	Dom	Rec				Dom	Rec				Dom	Rec				Dom	Rec
OG	3	0	3		OG	4	0	4		OG	0	0	0		OG	3	0	3
TSG	5	9	14		TSG	0	7	7		TSG	0	3	3		TSG	0	4	4
	8	9	17			4	7	11			0	3	3			3	4	7
Accuracy			0.705882		Accuracy			1		Accuracy			1		Accuracy			1
Sensitivity OG			0.375		Sensitivity OG			1		Sensitivity OG			NA		Sensitivity OG			1
Sensitivity TSG			1		Sensitivity TSG			1		Sensitivity TSG			1		Sensitivity TSG			1
Positive predictive value OG			1		Positive predictive value OG			1		Positive predictive value OG			NA		Positive predictive value OG			1
Positive predictive value TSG			0.642857		Positive predictive value TSG			1		Positive predictive value TSG			1		Positive predictive value TSG			1
UCEC					Pooled set of tumours
	Dom	Rec				Dom	Rec
OG	7	1	8		OG	34	4	38
TSG	9	22	31		TSG	26	91	117
	16	23	39			60	95	155
Accuracy			0.74359		Accuracy			0.806452
Sensitivity OG			0.4375		Sensitivity OG			0.566667
Sensitivity TSG			0.956522		Sensitivity TSG			0.957895
Positive predictive value OG			0.875		Positive predictive value OG			0.894737
Positive predictive value TSG			0.709677		Positive predictive value TSG			0.777778
