# Supplementary material for: SomInaClust: detection of cancer genes based on somatic mutation patterns of inactivation and clustering
Source: BMC Bioinformatics. 2015 Apr 23;16:125. doi: 10.1186/s12859-015-0555-7 (PMC4410004; doi:10.1186/s12859-015-0555-7)
Supplement: Additional file 11: Table S5. — KEGG pathway enrichment analysis of the putative driver genes. Pathways are ranked according to increasing q values. Columns represent cancer type, pathway IDs, pathway names and the enrichment q values respectively. The following cancer types were analysed (tab names): bladder cancer (BLCA), breast cancer (BRCA), colon cancer (COAD), glioblastoma multiforme (GBM), head and neck squamous cell cancer (HNSC), lung squamous cell cancer (LUSC), ovarian cancer (OV), rectal cancer (READ) and uterine cancer (UCEC). [file 12859_2015_555_MOESM11_ESM.xlsx]

## Sheet: BLCA
Subtype	Pathway ID	Pathway Name	q
BLCA	hsa05219	Bladder cancer	0.00507
BLCA	hsa05202	Transcriptional misregulation in cancer	0.0403

## Sheet: BRCA
Subtype	Pathway ID	Pathway Name	q
BRCA	hsa05215	Prostate cancer	6.17e-10
BRCA	hsa05213	Endometrial cancer	2.12e-08
BRCA	hsa05161	Hepatitis B	3.62e-08
BRCA	hsa05218	Melanoma	6.29e-08
BRCA	hsa05206	MicroRNAs in cancer	8.12e-08
BRCA	hsa05223	Non-small cell lung cancer	1.84e-06
BRCA	hsa05200	Pathways in cancer	2.02e-06
BRCA	hsa05212	Pancreatic cancer	4.34e-06
BRCA	hsa05214	Glioma	4.34e-06
BRCA	hsa05219	Bladder cancer	5.4e-06
BRCA	hsa05220	Chronic myeloid leukemia	1.01e-05
BRCA	hsa04012	ErbB signaling pathway	2.94e-05
BRCA	hsa05222	Small cell lung cancer	2.94e-05
BRCA	hsa05166	HTLV-I infection	3.6e-05
BRCA	hsa05169	Epstein-Barr virus infection	8.02e-05
BRCA	hsa04068	FoxO signaling pathway	0.000235
BRCA	hsa04010	MAPK signaling pathway	0.000443
BRCA	hsa04151	PI3K-Akt signaling pathway	0.00053
BRCA	hsa05202	Transcriptional misregulation in cancer	0.00071
BRCA	hsa04722	Neurotrophin signaling pathway	0.00239
BRCA	hsa04664	Fc epsilon RI signaling pathway	0.00302
BRCA	hsa05210	Colorectal cancer	0.00302
BRCA	hsa04919	Thyroid hormone signaling pathway	0.0034
BRCA	hsa05216	Thyroid cancer	0.00981
BRCA	hsa04210	Apoptosis	0.0101
BRCA	hsa04912	GnRH signaling pathway	0.012
BRCA	hsa05203	Viral carcinogenesis	0.0212
BRCA	hsa04960	Aldosterone-regulated sodium reabsorption	0.0214
BRCA	hsa04066	HIF-1 signaling pathway	0.0237
BRCA	hsa04015	Rap1 signaling pathway	0.0297
BRCA	hsa04110	Cell cycle	0.0298
BRCA	hsa05205	Proteoglycans in cancer	0.0306

## Sheet: COAD
Subtype	Pathway ID	Pathway Name	q
COAD	hsa05210	Colorectal cancer	1.06e-09
COAD	hsa05213	Endometrial cancer	1.17e-09
COAD	hsa05200	Pathways in cancer	1.26e-05
COAD	hsa05215	Prostate cancer	1.58e-05
COAD	hsa05212	Pancreatic cancer	9.88e-05
COAD	hsa05220	Chronic myeloid leukemia	0.000205
COAD	hsa05214	Glioma	0.000601
COAD	hsa04068	FoxO signaling pathway	0.00097
COAD	hsa05223	Non-small cell lung cancer	0.00203
COAD	hsa05216	Thyroid cancer	0.00208
COAD	hsa05205	Proteoglycans in cancer	0.00434
COAD	hsa04012	ErbB signaling pathway	0.00729
COAD	hsa05206	MicroRNAs in cancer	0.00841
COAD	hsa04510	Focal adhesion	0.00847
COAD	hsa00310	Lysine degradation	0.00918
COAD	hsa05218	Melanoma	0.0105
COAD	hsa05221	Acute myeloid leukemia	0.0137
COAD	hsa05161	Hepatitis B	0.0143
COAD	hsa04350	TGF-beta signaling pathway	0.0178
COAD	hsa05211	Renal cell carcinoma	0.0282

## Sheet: GBM
Subtype	Pathway ID	Pathway Name	q
GBM	hsa05218	Melanoma	2.25e-11
GBM	hsa05214	Glioma	3.28e-11
GBM	hsa05215	Prostate cancer	6.24e-10
GBM	hsa05213	Endometrial cancer	1.68e-09
GBM	hsa05223	Non-small cell lung cancer	2.43e-09
GBM	hsa05212	Pancreatic cancer	5.57e-09
GBM	hsa05220	Chronic myeloid leukemia	1.18e-06
GBM	hsa05200	Pathways in cancer	2.87e-06
GBM	hsa05222	Small cell lung cancer	5.63e-06
GBM	hsa05160	Hepatitis C	9.79e-06
GBM	hsa05219	Bladder cancer	1.06e-05
GBM	hsa05161	Hepatitis B	2.23e-05
GBM	hsa04068	FoxO signaling pathway	2.37e-05
GBM	hsa04150	mTOR signaling pathway	3.67e-05
GBM	hsa05210	Colorectal cancer	4.13e-05
GBM	hsa05205	Proteoglycans in cancer	0.000199
GBM	hsa04012	ErbB signaling pathway	0.000201
GBM	hsa04510	Focal adhesion	0.000461
GBM	hsa04722	Neurotrophin signaling pathway	0.000488
GBM	hsa05169	Epstein-Barr virus infection	0.00236
GBM	hsa04151	PI3K-Akt signaling pathway	0.00256
GBM	hsa05206	MicroRNAs in cancer	0.00256
GBM	hsa05221	Acute myeloid leukemia	0.00257
GBM	hsa05203	Viral carcinogenesis	0.00299
GBM	hsa05211	Renal cell carcinoma	0.00364
GBM	hsa04015	Rap1 signaling pathway	0.00559
GBM	hsa04810	Regulation of actin cytoskeleton	0.00596
GBM	hsa04210	Apoptosis	0.00659
GBM	hsa04914	Progesterone-mediated oocyte maturation	0.00852
GBM	hsa05166	HTLV-I infection	0.0116
GBM	hsa04070	Phosphatidylinositol signaling system	0.0156
GBM	hsa04915	Estrogen signaling pathway	0.0172
GBM	hsa04650	Natural killer cell mediated cytotoxicity	0.0199
GBM	hsa04066	HIF-1 signaling pathway	0.0247
GBM	hsa05162	Measles	0.0292
GBM	hsa04110	Cell cycle	0.0303
GBM	hsa04919	Thyroid hormone signaling pathway	0.0316
GBM	hsa04910	Insulin signaling pathway	0.0395
GBM	hsa05216	Thyroid cancer	0.0408

## Sheet: HNSC
Subtype	Pathway ID	Pathway Name	q
HNSC	hsa05220	Chronic myeloid leukemia	7.35e-07
HNSC	hsa05223	Non-small cell lung cancer	8.67e-06
HNSC	hsa05203	Viral carcinogenesis	1.4e-05
HNSC	hsa05214	Glioma	1.65e-05
HNSC	hsa05212	Pancreatic cancer	2.43e-05
HNSC	hsa05218	Melanoma	2.91e-05
HNSC	hsa05166	HTLV-I infection	5.05e-05
HNSC	hsa05219	Bladder cancer	7.92e-05
HNSC	hsa05206	MicroRNAs in cancer	0.00013
HNSC	hsa05200	Pathways in cancer	0.000443
HNSC	hsa00310	Lysine degradation	0.000483
HNSC	hsa04919	Thyroid hormone signaling pathway	0.000646
HNSC	hsa05161	Hepatitis B	0.001
HNSC	hsa05215	Prostate cancer	0.00285
HNSC	hsa05169	Epstein-Barr virus infection	0.00408
HNSC	hsa05213	Endometrial cancer	0.0191
HNSC	hsa05168	Herpes simplex infection	0.029
HNSC	hsa04115	p53 signaling pathway	0.0297
HNSC	hsa05210	Colorectal cancer	0.0351

## Sheet: LUSC
Subtype	Pathway ID	Pathway Name	q
LUSC	hsa05214	Glioma	6.48e-10
LUSC	hsa05218	Melanoma	8.08e-10
LUSC	hsa05219	Bladder cancer	2.64e-09
LUSC	hsa05223	Non-small cell lung cancer	4.44e-08
LUSC	hsa05220	Chronic myeloid leukemia	1.23e-07
LUSC	hsa05206	MicroRNAs in cancer	1.32e-07
LUSC	hsa05200	Pathways in cancer	1.88e-07
LUSC	hsa05215	Prostate cancer	4.8e-07
LUSC	hsa05161	Hepatitis B	4.59e-06
LUSC	hsa05213	Endometrial cancer	7.01e-06
LUSC	hsa05212	Pancreatic cancer	1.6e-05
LUSC	hsa05203	Viral carcinogenesis	2.5e-05
LUSC	hsa05222	Small cell lung cancer	5.33e-05
LUSC	hsa05166	HTLV-I infection	9.42e-05
LUSC	hsa04151	PI3K-Akt signaling pathway	0.000433
LUSC	hsa04115	p53 signaling pathway	0.00137
LUSC	hsa04014	Ras signaling pathway	0.00151
LUSC	hsa04010	MAPK signaling pathway	0.00345
LUSC	hsa04110	Cell cycle	0.01
LUSC	hsa04722	Neurotrophin signaling pathway	0.0103
LUSC	hsa04919	Thyroid hormone signaling pathway	0.0113
LUSC	hsa04068	FoxO signaling pathway	0.0116
LUSC	hsa05160	Hepatitis C	0.0136
LUSC	hsa05216	Thyroid cancer	0.0229
LUSC	hsa05169	Epstein-Barr virus infection	0.0304
LUSC	hsa04015	Rap1 signaling pathway	0.0442
LUSC	hsa04810	Regulation of actin cytoskeleton	0.049

## Sheet: OV
Subtype	Pathway ID	Pathway Name	q
OV	hsa05212	Pancreatic cancer	0.00122
OV	hsa05200	Pathways in cancer	0.0472

## Sheet: READ
Subtype	Pathway ID	Pathway Name	q
READ	hsa05213	Endometrial cancer	1.74e-06
READ	hsa05223	Non-small cell lung cancer	0.000188
READ	hsa05210	Colorectal cancer	0.000208
READ	hsa05206	MicroRNAs in cancer	0.00027
READ	hsa05214	Glioma	0.000337
READ	hsa05220	Chronic myeloid leukemia	0.000517
READ	hsa05218	Melanoma	0.00056
READ	hsa05216	Thyroid cancer	0.000766
READ	hsa05215	Prostate cancer	0.000817
READ	hsa05219	Bladder cancer	0.00198
READ	hsa05160	Hepatitis C	0.00211
READ	hsa05166	HTLV-I infection	0.0022
READ	hsa04722	Neurotrophin signaling pathway	0.00223
READ	hsa05161	Hepatitis B	0.00322
READ	hsa04919	Thyroid hormone signaling pathway	0.00471
READ	hsa05221	Acute myeloid leukemia	0.00545
READ	hsa05200	Pathways in cancer	0.00988
READ	hsa05203	Viral carcinogenesis	0.0106
READ	hsa04370	VEGF signaling pathway	0.0116
READ	hsa05211	Renal cell carcinoma	0.0116
READ	hsa04662	B cell receptor signaling pathway	0.0133
READ	hsa04917	Prolactin signaling pathway	0.0133
READ	hsa04664	Fc epsilon RI signaling pathway	0.0143
READ	hsa05212	Pancreatic cancer	0.0153
READ	hsa05205	Proteoglycans in cancer	0.0314
READ	hsa04012	ErbB signaling pathway	0.0326
READ	hsa04810	Regulation of actin cytoskeleton	0.034
READ	hsa04660	T cell receptor signaling pathway	0.0436

## Sheet: UCEC
Subtype	Pathway ID	Pathway Name	q
UCEC	hsa05213	Endometrial cancer	1.61e-07
UCEC	hsa05215	Prostate cancer	4.6e-06
UCEC	hsa05200	Pathways in cancer	3.71e-05
UCEC	hsa05214	Glioma	0.000264
UCEC	hsa05218	Melanoma	0.00056
UCEC	hsa05161	Hepatitis B	0.000777
UCEC	hsa05223	Non-small cell lung cancer	0.000871
UCEC	hsa05206	MicroRNAs in cancer	0.000894
UCEC	hsa05210	Colorectal cancer	0.00187
UCEC	hsa05211	Renal cell carcinoma	0.00284
UCEC	hsa04662	B cell receptor signaling pathway	0.0037
UCEC	hsa05212	Pancreatic cancer	0.0042
UCEC	hsa05220	Chronic myeloid leukemia	0.00607
UCEC	hsa04810	Regulation of actin cytoskeleton	0.00785
UCEC	hsa05166	HTLV-I infection	0.0108
UCEC	hsa04664	Fc epsilon RI signaling pathway	0.0124
UCEC	hsa05216	Thyroid cancer	0.0214
UCEC	hsa05160	Hepatitis C	0.035
UCEC	hsa04014	Ras signaling pathway	0.0447
